# Supplementary material for: (2,7-Dimethoxy­naphthalene-1,8-di­yl)bis­(4-fluoro­benzo­yl)dimethanone
Source: Acta Crystallogr Sect E Struct Rep Online. 2010 Jan 9;66(Pt 2):o329. doi: 10.1107/S1600536810000486 (PMC2979763; doi:10.1107/S1600536810000486)
Supplement: Supplementary file 1 [file e-66-0o329-sup1.cif]

##############################################################################
###                                                                        ###
###        Electronic paper (Acta Crystallographica Section E)             ###
###                                                                        ###
##############################################################################
#                                                                            #
# This CIF contains the data in a paper accepted for publication in Acta     #
# Crystallographica Section E. It conforms to the requirements of Notes      #
# for Authors for Section E, and has been peer reviewed under the auspices   #
# of the IUCr Commission on Journals.                                        #
#                                                                            #
# Full details of the Crystallographic Information File format               #
# are given in the paper "The Crystallographic Information File (CIF):       #
# a New Standard Archive File for Crystallography" by S. R. Hall, F. H.      #
# Allen and I. D. Brown [Acta Cryst. (1991), A47, 655-685].                  #
#                                                                            #
# The current version of the core CIF dictionary is obtainable from          #
# ftp://ftp.iucr.org/pub/cif_core.dic. The current version number is 2.4.    #
#                                                                            #
# Software is freely available for graphical display of the structure(s) in  #
# this CIF.  For information consult the CIF home page http://www.iucr.org/  #
# cif/home.html                                                              #
#                                                                            #
# This file may be used for bona fide research purposes within the           #
# scientific community so long as proper attribution is given to the journal # 
# article from which it was obtained.                                        #
#                                                                            #
##############################################################################
                                             
data_I
_audit_creation_method     SHELXL-97
_chemical_name_systematic
;
(2,7-Dimethoxynaphthalene-1,8-diyl)bis(4-fluorobenzoyl)dimethanone
;
_chemical_name_common     ?
_chemical_formula_moiety     'C26 H18 F2 O4'
_chemical_formula_sum     'C26 H18 F2 O4'
_chemical_formula_iupac     'C26 H18 F2 O4'
_chemical_formula_weight     432.42
_chemical_melting_point     469
_symmetry_cell_setting     monoclinic
_symmetry_space_group_name_H-M     'P 21/c'
_symmetry_space_group_name_Hall     '-P 2ybc'
loop_
    _symmetry_equiv_pos_as_xyz
    'x, y, z'
    '-x, y+1/2, -z+1/2'
    '-x, -y, -z'
    'x, -y-1/2, z-1/2'
_cell_length_a     9.87444(18)
_cell_length_b     17.0275(3)
_cell_length_c     14.9671(3)
_cell_angle_alpha     90.00
_cell_angle_beta     126.8710(10)
_cell_angle_gamma     90.00
_cell_volume     2013.19(7)
_cell_formula_units_Z     4
_cell_measurement_reflns_used     33844
_cell_measurement_theta_min     3.7
_cell_measurement_theta_max     68.2
_cell_measurement_temperature     296(2)
_cell_measurement_pressure     ?
_exptl_crystal_description     'platelet'
_exptl_crystal_colour     'yellow'
_exptl_crystal_size_max     0.40
_exptl_crystal_size_mid     0.40
_exptl_crystal_size_min     0.10
_exptl_crystal_density_diffrn     1.427
_exptl_crystal_density_meas     ?
_exptl_crystal_density_method     'not measured'
_exptl_crystal_F_000     896
_exptl_absorpt_coefficient_mu     0.906
_exptl_absorpt_correction_type     numerical
_exptl_absorpt_process_details
;
(NUMABS; Higashi, 1999)
;
_exptl_absorpt_correction_T_min     0.7132
_exptl_absorpt_correction_T_max     0.9148
_diffrn_ambient_temperature     296(2)
_diffrn_radiation_type     CuK\a
_diffrn_radiation_wavelength     1.54187
_diffrn_radiation_source     'fine-focus sealed tube'
_diffrn_radiation_monochromator     graphite
_diffrn_measurement_device_type     'Rigaku R-AXIS RAPID'
_diffrn_measurement_method     \w
_diffrn_detector_area_resol_mean     10.00
_diffrn_reflns_number     36825
_diffrn_reflns_av_R_equivalents     0.0299
_diffrn_reflns_av_sigmaI/netI     0.0123
_diffrn_reflns_theta_min     4.51
_diffrn_reflns_theta_max     68.19
_diffrn_reflns_theta_full     68.19
_diffrn_measured_fraction_theta_max     1.000
_diffrn_measured_fraction_theta_full     1.000
_diffrn_reflns_limit_h_min     -11
_diffrn_reflns_limit_h_max     11
_diffrn_reflns_limit_k_min     -20
_diffrn_reflns_limit_k_max     20
_diffrn_reflns_limit_l_min     -18
_diffrn_reflns_limit_l_max     18
_diffrn_standards_interval_count     ?
_diffrn_standards_interval_time     ?
_diffrn_standards_decay_%     ?
_refine_special_details
;
Refinement of <i>F</i>^2^ against ALL reflections. The weighted <i>R</i>-factor
<i>wR</i> and goodness of fit <i>S</i> are based on <i>F</i>^2^, conventional
<i>R</i>-factors <i>R</i> are based on <i>F</i>, with <i>F</i> set to zero for
negative <i>F</i>^2^. The threshold expression of <i>F</i>^2^ >
\s(<i>F</i>^2^) is used only for calculating <i>R</i>-factors(gt) <i>etc</i>.
and is not relevant to the choice of reflections for refinement.
<i>R</i>-factors based on <i>F</i>^2^ are statistically about twice as large
as those based on <i>F</i>, and <i>R</i>- factors based on ALL data will be
even larger.
;
_reflns_number_total     3682
_reflns_number_gt     3338
_reflns_threshold_expression     I>2sigma(I)
_refine_ls_structure_factor_coef     Fsqd
_refine_ls_matrix_type     full
_refine_ls_R_factor_all     0.0360
_refine_ls_R_factor_gt     0.0338
_refine_ls_wR_factor_gt     0.0929
_refine_ls_wR_factor_ref     0.0947
_refine_ls_goodness_of_fit_ref     1.070
_refine_ls_restrained_S_all     1.070
_refine_ls_number_reflns     3682
_refine_ls_number_parameters     314
_refine_ls_number_restraints     0
_refine_ls_hydrogen_treatment     mixed
_refine_ls_weighting_scheme     calc
_refine_ls_weighting_details
         'calc w=1/[\s^2^(Fo^2^)+(0.0494P)^2^+0.3061P] where P=(Fo^2^+2Fc^2^)/3'
_atom_sites_solution_hydrogens     geom
_atom_sites_solution_primary     direct
_atom_sites_solution_secondary     difmap
_refine_ls_shift/su_max     0.000
_refine_ls_shift/su_mean     0.000
_refine_diff_density_max     0.219
_refine_diff_density_min     -0.176
_refine_ls_extinction_method     '<i>SHELXL97</i> (Sheldrick, 2008)'
_refine_ls_extinction_coef     0.0030(3)
_refine_ls_extinction_expression
                                  'Fc^*^=kFc[1+0.001xFc^2^\l^3^/sin(2\q)]^-1/4^'
loop_
    _atom_type_symbol
    _atom_type_description
    _atom_type_scat_dispersion_real
    _atom_type_scat_dispersion_imag
    _atom_type_scat_source
    'C' 'C' 0.0181 0.0091
                         'International Tables Vol C Tables 4.2.6.8 and 6.1.1.4'
    'H' 'H' 0.0000 0.0000
                         'International Tables Vol C Tables 4.2.6.8 and 6.1.1.4'
    'O' 'O' 0.0492 0.0322
                         'International Tables Vol C Tables 4.2.6.8 and 6.1.1.4'
    'F' 'F' 0.0727 0.0534
                         'International Tables Vol C Tables 4.2.6.8 and 6.1.1.4'
_computing_data_collection     '<i>PROCESS-AUTO</i> (Rigaku, 1998)'
_computing_cell_refinement     '<i>PROCESS-AUTO</i> (Rigaku, 1998)'
_computing_data_reduction     '<i>CrystalStructure</i> (Rigaku/MSC, 2004)'
_computing_structure_solution     '<i>SIR2004</i> (Burla <i>et al.</i>,  2005)'
_computing_structure_refinement     '<i>SHELXL97</i> (Sheldrick, 2008)'
_computing_molecular_graphics     '<i>ORTEP</i> (Burnett & Johnson, 1996)'
_computing_publication_material     '<i>SHELXL97</i> (Sheldrick, 2008)'
loop_
    _atom_site_type_symbol
    _atom_site_label
    _atom_site_fract_x
    _atom_site_fract_y
    _atom_site_fract_z
    _atom_site_U_iso_or_equiv
    _atom_site_adp_type
    _atom_site_calc_flag
    _atom_site_refinement_flags
    _atom_site_occupancy
    _atom_site_disorder_assembly
    _atom_site_disorder_group
    F F1 -0.21053(13) 0.44424(5) -0.09780(9) 0.0824(3) Uani d . 1 . .
    F F2 0.35965(13) 0.21569(6) 0.65179(7) 0.0878(3) Uani d . 1 . .
    O O1 -0.24490(12) 0.16209(5) 0.15843(7) 0.0570(2) Uani d . 1 . .
    O O2 0.09608(12) 0.18156(5) 0.15466(8) 0.0598(2) Uani d . 1 . .
    O O3 -0.55074(11) 0.11265(6) -0.11168(8) 0.0634(3) Uani d . 1 . .
    O O4 0.31918(12) 0.01602(6) 0.31605(8) 0.0684(3) Uani d . 1 . .
    C C1 -0.26555(15) 0.08412(7) 0.02104(9) 0.0444(3) Uani d . 1 . .
    C C2 -0.42192(16) 0.05978(7) -0.07141(10) 0.0503(3) Uani d . 1 . .
    C C3 -0.44496(18) -0.01516(8) -0.11871(11) 0.0587(3) Uani d . 1 . .
    H H1 -0.5531 -0.0296 -0.1825 0.070 Uiso d . 1 . .
    C C4 -0.31155(19) -0.06521(7) -0.07028(11) 0.0580(3) Uani d . 1 . .
    H H2 -0.3237 -0.1170 -0.1017 0.070 Uiso d . 1 . .
    C C5 -0.15072(17) -0.04486(7) 0.02702(10) 0.0501(3) Uani d . 1 . .
    C C6 -0.01766(19) -0.10000(7) 0.08034(12) 0.0574(3) Uani d . 1 . .
    H H3 -0.0389 -0.1520 0.0463 0.067 Uiso d . 1 . .
    C C7 0.13559(18) -0.08282(8) 0.17722(11) 0.0573(3) Uani d . 1 . .
    H H4 0.2247 -0.1225 0.2143 0.071 Uiso d . 1 . .
    C C8 0.16525(16) -0.00701(7) 0.22300(10) 0.0516(3) Uani d . 1 . .
    C C9 0.04104(15) 0.05019(7) 0.17254(9) 0.0450(3) Uani d . 1 . .
    C C10 -0.12396(15) 0.03188(7) 0.07386(9) 0.0438(3) Uani d . 1 . .
    C C11 -0.25571(14) 0.16202(7) 0.07300(9) 0.0444(3) Uani d . 1 . .
    C C12 -0.25352(14) 0.23685(7) 0.02252(9) 0.0449(3) Uani d . 1 . .
    C C13 -0.20106(18) 0.30478(8) 0.08654(11) 0.0559(3) Uani d . 1 . .
    H H5 -0.1715 0.3006 0.1573 0.068 Uiso d . 1 . .
    C C14 -0.1873(2) 0.37483(8) 0.04636(12) 0.0631(4) Uani d . 1 . .
    H H6 -0.1474 0.4221 0.0902 0.077 Uiso d . 1 . .
    C C15 -0.22767(18) 0.37560(8) -0.05889(12) 0.0592(3) Uani d . 1 . .
    C C16 -0.28166(19) 0.31051(8) -0.12562(11) 0.0614(3) Uani d . 1 . .
    H H7 -0.3057 0.3146 -0.2008 0.086 Uiso d . 1 . .
    C C17 -0.29344(17) 0.24052(7) -0.08343(10) 0.0526(3) Uani d . 1 . .
    H H8 -0.3335 0.1938 -0.1306 0.059 Uiso d . 1 . .
    C C18 0.09933(14) 0.13262(7) 0.21535(10) 0.0461(3) Uani d . 1 . .
    C C19 0.16719(14) 0.15291(7) 0.33199(10) 0.0459(3) Uani d . 1 . .
    C C20 0.29027(17) 0.21100(8) 0.38710(12) 0.0576(3) Uani d . 1 . .
    H H9 0.3323 0.2342 0.3471 0.074 Uiso d . 1 . .
    C C21 0.35501(18) 0.23239(9) 0.49493(12) 0.0642(4) Uani d . 1 . .
    H H10 0.4460 0.2721 0.5367 0.088 Uiso d . 1 . .
    C C22 0.29323(17) 0.19592(8) 0.54466(11) 0.0598(4) Uani d . 1 . .
    C C23 0.17105(17) 0.13886(9) 0.49316(11) 0.0597(3) Uani d . 1 . .
    H H11 0.1302 0.1174 0.5288 0.071 Uiso d . 1 . .
    C C24 0.10868(16) 0.11671(8) 0.38576(10) 0.0527(3) Uani d . 1 . .
    H H12 0.0217 0.0758 0.3467 0.062 Uiso d . 1 . .
    C C25 -0.71784(19) 0.08920(13) -0.20143(14) 0.0706(4) Uani d . 1 . .
    C C26 0.4565(2) -0.03775(11) 0.36866(15) 0.0697(4) Uani d . 1 . .
    H H13 -0.751(3) 0.0383(12) -0.1820(16) 0.098(6) Uiso d . 1 . .
    H H14 -0.786(3) 0.1326(12) -0.2121(15) 0.088(6) Uiso d . 1 . .
    H H15 -0.728(2) 0.0805(11) -0.2710(16) 0.094(6) Uiso d . 1 . .
    H H16 0.429(2) -0.0860(11) 0.3956(14) 0.081(5) Uiso d . 1 . .
    H H17 0.556(3) -0.0075(11) 0.4306(16) 0.094(6) Uiso d . 1 . .
    H H18 0.479(2) -0.0552(10) 0.3166(15) 0.082(5) Uiso d . 1 . .
loop_
    _atom_site_aniso_label
    _atom_site_aniso_U_11
    _atom_site_aniso_U_22
    _atom_site_aniso_U_33
    _atom_site_aniso_U_12
    _atom_site_aniso_U_13
    _atom_site_aniso_U_23
    F1 0.1025(7) 0.0541(5) 0.1006(7) 0.0052(4) 0.0663(6) 0.0177(4)
    F2 0.0833(6) 0.1105(8) 0.0550(5) -0.0057(5) 0.0337(5) -0.0239(5)
    O1 0.0680(6) 0.0644(6) 0.0454(5) 0.0048(4) 0.0377(4) 0.0000(4)
    O2 0.0666(6) 0.0548(5) 0.0592(5) -0.0018(4) 0.0384(5) 0.0083(4)
    O3 0.0468(5) 0.0667(6) 0.0569(5) -0.0010(4) 0.0206(4) -0.0085(4)
    O4 0.0548(5) 0.0657(6) 0.0631(6) 0.0165(4) 0.0237(5) 0.0001(5)
    C1 0.0507(6) 0.0438(6) 0.0414(6) -0.0025(5) 0.0291(5) -0.0006(5)
    C2 0.0523(7) 0.0531(7) 0.0445(6) -0.0034(5) 0.0285(6) -0.0011(5)
    C3 0.0631(8) 0.0568(7) 0.0490(7) -0.0149(6) 0.0297(6) -0.0093(6)
    C4 0.0771(9) 0.0442(7) 0.0547(7) -0.0094(6) 0.0406(7) -0.0078(5)
    C5 0.0678(8) 0.0425(6) 0.0498(6) -0.0030(5) 0.0405(6) -0.0011(5)
    C6 0.0821(9) 0.0425(6) 0.0613(8) 0.0044(6) 0.0503(8) 0.0006(6)
    C7 0.0729(9) 0.0493(7) 0.0589(8) 0.0160(6) 0.0444(7) 0.0089(6)
    C8 0.0579(7) 0.0525(7) 0.0489(6) 0.0078(6) 0.0345(6) 0.0051(5)
    C9 0.0527(7) 0.0435(6) 0.0443(6) 0.0026(5) 0.0321(5) 0.0020(5)
    C10 0.0548(7) 0.0418(6) 0.0416(6) -0.0004(5) 0.0325(5) 0.0016(5)
    C11 0.0403(6) 0.0519(7) 0.0381(6) 0.0034(5) 0.0218(5) -0.0015(5)
    C12 0.0437(6) 0.0462(6) 0.0427(6) 0.0053(5) 0.0248(5) -0.0016(5)
    C13 0.0647(8) 0.0530(7) 0.0477(7) 0.0040(6) 0.0325(6) -0.0046(5)
    C14 0.0718(9) 0.0458(7) 0.0674(8) 0.0003(6) 0.0395(7) -0.0074(6)
    C15 0.0637(8) 0.0480(7) 0.0692(8) 0.0074(6) 0.0417(7) 0.0103(6)
    C16 0.0732(9) 0.0610(8) 0.0541(7) 0.0048(7) 0.0405(7) 0.0063(6)
    C17 0.0621(8) 0.0508(7) 0.0463(6) 0.0010(6) 0.0332(6) -0.0035(5)
    C18 0.0426(6) 0.0462(6) 0.0491(6) 0.0034(5) 0.0272(5) 0.0038(5)
    C19 0.0427(6) 0.0425(6) 0.0486(6) 0.0023(5) 0.0253(5) 0.0003(5)
    C20 0.0559(7) 0.0527(7) 0.0665(8) -0.0071(6) 0.0380(7) -0.0078(6)
    C21 0.0566(8) 0.0597(8) 0.0686(9) -0.0104(6) 0.0334(7) -0.0187(7)
    C22 0.0516(7) 0.0667(8) 0.0469(7) 0.0060(6) 0.0220(6) -0.0099(6)
    C23 0.0537(7) 0.0735(9) 0.0485(7) 0.0017(6) 0.0288(6) 0.0034(6)
    C24 0.0478(6) 0.0552(7) 0.0477(6) -0.0050(5) 0.0246(5) 0.0001(5)
    C25 0.0494(8) 0.0904(12) 0.0578(9) -0.0087(8) 0.0247(7) -0.0112(8)
    C26 0.0586(9) 0.0752(10) 0.0733(10) 0.0202(8) 0.0385(8) 0.0156(8)
_geom_special_details
;
All e.s.d.'s (except the e.s.d. in the dihedral angle between two l.s. planes)
are estimated using the full covariance matrix. The cell e.s.d.'s are taken
into account individually in the estimation of e.s.d.'s in distances, angles
and torsion angles; correlations between e.s.d.'s in cell parameters are only
used when they are defined by crystal symmetry. An approximate (isotropic)
treatment of cell e.s.d.'s is used for estimating e.s.d.'s involving l.s.
planes.
;
loop_
    _geom_bond_atom_site_label_1
    _geom_bond_atom_site_label_2
    _geom_bond_site_symmetry_2
    _geom_bond_distance
    _geom_bond_publ_flag
    F1 C15 . 1.3610(15) ?
    F2 C22 . 1.3611(15) ?
    O1 C11 . 1.2176(14) ?
    O2 C18 . 1.2188(14) ?
    O3 C2 . 1.3681(16) ?
    O3 C25 . 1.4236(17) ?
    O4 C8 . 1.3651(16) ?
    O4 C26 . 1.4197(17) ?
    C1 C2 . 1.3808(17) ?
    C1 C10 . 1.4299(16) ?
    C1 C11 . 1.5110(16) ?
    C2 C3 . 1.4100(18) ?
    C3 C4 . 1.357(2) ?
    C3 H1 . 0.9430 ?
    C4 C5 . 1.4099(19) ?
    C4 H2 . 0.9717 ?
    C5 C6 . 1.4094(18) ?
    C5 C10 . 1.4305(16) ?
    C6 C7 . 1.358(2) ?
    C6 H3 . 0.9791 ?
    C7 C8 . 1.4074(18) ?
    C7 H4 . 0.9755 ?
    C8 C9 . 1.3826(17) ?
    C9 C10 . 1.4302(17) ?
    C9 C18 . 1.5065(16) ?
    C11 C12 . 1.4881(16) ?
    C12 C17 . 1.3869(16) ?
    C12 C13 . 1.3888(17) ?
    C13 C14 . 1.379(2) ?
    C13 H5 . 0.9168 ?
    C14 C15 . 1.374(2) ?
    C14 H6 . 0.9600 ?
    C15 C16 . 1.368(2) ?
    C16 C17 . 1.3859(19) ?
    C16 H7 . 1.0036 ?
    C17 H8 . 0.9758 ?
    C18 C19 . 1.4874(16) ?
    C19 C24 . 1.3854(17) ?
    C19 C20 . 1.3902(17) ?
    C20 C21 . 1.381(2) ?
    C20 H9 . 0.9912 ?
    C21 C22 . 1.363(2) ?
    C21 H10 . 0.9902 ?
    C22 C23 . 1.370(2) ?
    C23 C24 . 1.3847(18) ?
    C23 H11 . 0.9157 ?
    C24 H12 . 0.9809 ?
    C25 H13 . 1.03(2) ?
    C25 H14 . 0.95(2) ?
    C25 H15 . 1.00(2) ?
    C26 H16 . 1.018(19) ?
    C26 H17 . 1.00(2) ?
    C26 H18 . 0.975(19) ?
loop_
    _geom_angle_atom_site_label_1
    _geom_angle_atom_site_label_2
    _geom_angle_atom_site_label_3
    _geom_angle_site_symmetry_1
    _geom_angle_site_symmetry_3
    _geom_angle
    _geom_angle_publ_flag
    C2 O3 C25 . . 118.43(12) ?
    C8 O4 C26 . . 119.26(12) ?
    C2 C1 C10 . . 120.12(11) ?
    C2 C1 C11 . . 117.85(11) ?
    C10 C1 C11 . . 121.47(10) ?
    O3 C2 C1 . . 115.41(11) ?
    O3 C2 C3 . . 123.16(11) ?
    C1 C2 C3 . . 121.42(12) ?
    C4 C3 C2 . . 119.20(12) ?
    C4 C3 H1 . . 121.6 ?
    C2 C3 H1 . . 119.2 ?
    C3 C4 C5 . . 121.88(12) ?
    C3 C4 H2 . . 120.8 ?
    C5 C4 H2 . . 117.3 ?
    C6 C5 C4 . . 120.71(11) ?
    C6 C5 C10 . . 119.72(12) ?
    C4 C5 C10 . . 119.55(12) ?
    C7 C6 C5 . . 121.59(12) ?
    C7 C6 H3 . . 120.2 ?
    C5 C6 H3 . . 118.2 ?
    C6 C7 C8 . . 119.37(12) ?
    C6 C7 H4 . . 120.4 ?
    C8 C7 H4 . . 120.3 ?
    O4 C8 C9 . . 115.77(11) ?
    O4 C8 C7 . . 122.63(11) ?
    C9 C8 C7 . . 121.52(12) ?
    C8 C9 C10 . . 119.88(11) ?
    C8 C9 C18 . . 115.89(11) ?
    C10 C9 C18 . . 123.37(10) ?
    C1 C10 C9 . . 124.44(10) ?
    C1 C10 C5 . . 117.74(11) ?
    C9 C10 C5 . . 117.78(11) ?
    O1 C11 C12 . . 120.91(10) ?
    O1 C11 C1 . . 118.64(11) ?
    C12 C11 C1 . . 120.42(9) ?
    C17 C12 C13 . . 118.93(11) ?
    C17 C12 C11 . . 122.58(10) ?
    C13 C12 C11 . . 118.41(10) ?
    C14 C13 C12 . . 120.87(12) ?
    C14 C13 H5 . . 121.7 ?
    C12 C13 H5 . . 117.4 ?
    C15 C14 C13 . . 118.15(12) ?
    C15 C14 H6 . . 119.6 ?
    C13 C14 H6 . . 122.3 ?
    F1 C15 C16 . . 118.51(13) ?
    F1 C15 C14 . . 118.29(13) ?
    C16 C15 C14 . . 123.19(12) ?
    C15 C16 C17 . . 117.81(12) ?
    C15 C16 H7 . . 119.3 ?
    C17 C16 H7 . . 122.8 ?
    C16 C17 C12 . . 121.05(12) ?
    C16 C17 H8 . . 118.7 ?
    C12 C17 H8 . . 120.3 ?
    O2 C18 C19 . . 120.52(11) ?
    O2 C18 C9 . . 119.18(11) ?
    C19 C18 C9 . . 120.24(10) ?
    C24 C19 C20 . . 119.52(11) ?
    C24 C19 C18 . . 121.83(11) ?
    C20 C19 C18 . . 118.64(11) ?
    C21 C20 C19 . . 120.52(13) ?
    C21 C20 H9 . . 122.1 ?
    C19 C20 H9 . . 117.3 ?
    C22 C21 C20 . . 118.23(13) ?
    C22 C21 H10 . . 120.0 ?
    C20 C21 H10 . . 121.7 ?
    F2 C22 C21 . . 118.26(13) ?
    F2 C22 C23 . . 118.51(14) ?
    C21 C22 C23 . . 123.20(12) ?
    C22 C23 C24 . . 118.31(13) ?
    C22 C23 H11 . . 120.2 ?
    C24 C23 H11 . . 121.5 ?
    C23 C24 C19 . . 120.21(12) ?
    C23 C24 H12 . . 120.4 ?
    C19 C24 H12 . . 119.4 ?
    O3 C25 H13 . . 110.7(11) ?
    O3 C25 H14 . . 104.1(11) ?
    H13 C25 H14 . . 113.3(16) ?
    O3 C25 H15 . . 111.1(11) ?
    H13 C25 H15 . . 108.7(15) ?
    H14 C25 H15 . . 109.0(15) ?
    O4 C26 H16 . . 110.5(10) ?
    O4 C26 H17 . . 105.2(11) ?
    H16 C26 H17 . . 113.2(15) ?
    O4 C26 H18 . . 110.6(10) ?
    H16 C26 H18 . . 108.1(14) ?
    H17 C26 H18 . . 109.3(16) ?
loop_
    _geom_torsion_atom_site_label_1
    _geom_torsion_atom_site_label_2
    _geom_torsion_atom_site_label_3
    _geom_torsion_atom_site_label_4
    _geom_torsion_site_symmetry_1
    _geom_torsion_site_symmetry_2
    _geom_torsion_site_symmetry_3
    _geom_torsion_site_symmetry_4
    _geom_torsion
    _geom_torsion_publ_flag
    C25 O3 C2 C1 . . . . -175.20(12) ?
    C25 O3 C2 C3 . . . . 3.86(19) ?
    C10 C1 C2 O3 . . . . 176.46(10) ?
    C11 C1 C2 O3 . . . . 4.95(16) ?
    C10 C1 C2 C3 . . . . -2.62(18) ?
    C11 C1 C2 C3 . . . . -174.13(11) ?
    O3 C2 C3 C4 . . . . -177.06(12) ?
    C1 C2 C3 C4 . . . . 2.0(2) ?
    C2 C3 C4 C5 . . . . 0.9(2) ?
    C3 C4 C5 C6 . . . . 175.24(12) ?
    C3 C4 C5 C10 . . . . -2.9(2) ?
    C4 C5 C6 C7 . . . . -176.63(13) ?
    C10 C5 C6 C7 . . . . 1.52(19) ?
    C5 C6 C7 C8 . . . . -3.0(2) ?
    C26 O4 C8 C9 . . . . -176.00(12) ?
    C26 O4 C8 C7 . . . . 0.9(2) ?
    C6 C7 C8 O4 . . . . -175.71(12) ?
    C6 C7 C8 C9 . . . . 1.0(2) ?
    O4 C8 C9 C10 . . . . 179.36(10) ?
    C7 C8 C9 C10 . . . . 2.44(18) ?
    O4 C8 C9 C18 . . . . 9.61(16) ?
    C7 C8 C9 C18 . . . . -167.31(11) ?
    C2 C1 C10 C9 . . . . -177.21(11) ?
    C11 C1 C10 C9 . . . . -6.01(17) ?
    C2 C1 C10 C5 . . . . 0.53(16) ?
    C11 C1 C10 C5 . . . . 171.73(10) ?
    C8 C9 C10 C1 . . . . 173.95(11) ?
    C18 C9 C10 C1 . . . . -17.11(17) ?
    C8 C9 C10 C5 . . . . -3.79(16) ?
    C18 C9 C10 C5 . . . . 165.16(11) ?
    C6 C5 C10 C1 . . . . -176.01(10) ?
    C4 C5 C10 C1 . . . . 2.16(16) ?
    C6 C5 C10 C9 . . . . 1.88(16) ?
    C4 C5 C10 C9 . . . . -179.95(11) ?
    C2 C1 C11 O1 . . . . 102.61(13) ?
    C10 C1 C11 O1 . . . . -68.78(15) ?
    C2 C1 C11 C12 . . . . -79.42(14) ?
    C10 C1 C11 C12 . . . . 109.20(12) ?
    O1 C11 C12 C17 . . . . -168.99(12) ?
    C1 C11 C12 C17 . . . . 13.08(17) ?
    O1 C11 C12 C13 . . . . 14.35(17) ?
    C1 C11 C12 C13 . . . . -163.58(11) ?
    C17 C12 C13 C14 . . . . -0.5(2) ?
    C11 C12 C13 C14 . . . . 176.26(12) ?
    C12 C13 C14 C15 . . . . 0.3(2) ?
    C13 C14 C15 F1 . . . . -178.54(13) ?
    C13 C14 C15 C16 . . . . 0.4(2) ?
    F1 C15 C16 C17 . . . . 178.04(13) ?
    C14 C15 C16 C17 . . . . -0.9(2) ?
    C15 C16 C17 C12 . . . . 0.7(2) ?
    C13 C12 C17 C16 . . . . 0.01(19) ?
    C11 C12 C17 C16 . . . . -176.63(12) ?
    C8 C9 C18 O2 . . . . 111.97(13) ?
    C10 C9 C18 O2 . . . . -57.38(16) ?
    C8 C9 C18 C19 . . . . -65.30(14) ?
    C10 C9 C18 C19 . . . . 125.35(12) ?
    O2 C18 C19 C24 . . . . 150.27(12) ?
    C9 C18 C19 C24 . . . . -32.49(17) ?
    O2 C18 C19 C20 . . . . -28.41(17) ?
    C9 C18 C19 C20 . . . . 148.83(12) ?
    C24 C19 C20 C21 . . . . 0.4(2) ?
    C18 C19 C20 C21 . . . . 179.11(12) ?
    C19 C20 C21 C22 . . . . -0.9(2) ?
    C20 C21 C22 F2 . . . . 178.54(12) ?
    C20 C21 C22 C23 . . . . 0.4(2) ?
    F2 C22 C23 C24 . . . . -177.46(12) ?
    C21 C22 C23 C24 . . . . 0.7(2) ?
    C22 C23 C24 C19 . . . . -1.2(2) ?
    C20 C19 C24 C23 . . . . 0.70(19) ?
    C18 C19 C24 C23 . . . . -177.97(12) ?
loop_
    _geom_hbond_atom_site_label_D
    _geom_hbond_atom_site_label_H
    _geom_hbond_atom_site_label_A
    _geom_hbond_site_symmetry_A
    _geom_hbond_distance_DH
    _geom_hbond_distance_HA
    _geom_hbond_distance_DA
    _geom_hbond_angle_DHA
    _geom_hbond_publ_flag
    C16 H7 O1 4_565 1.00 2.54 3.493(2) 158 y
    C21 H10 O1 4_666 0.99 2.68 3.636(2) 161 y
data_global
_journal_date_recd_electronic     2009-12-02
_journal_date_accepted     2010-01-05
_journal_name_full     'Acta Crystallographica, Section E'
_journal_year     2010
_journal_volume     66
_journal_issue      2
_journal_page_first     o329
_journal_page_last     o329
_journal_paper_category     QO
_journal_coeditor_code     DS2015
_publ_contact_author_name     'Prof. Noriyuki Yonezawa'
_publ_contact_author_address
;
Department of Organic and Polymer Materials Chemistry
Tokyo University of Agriculture & Technology
Koganei
Tokyo 184-8588
Japan
;
_publ_contact_author_email     'Yonezawa@cc.tuat.ac.jp'
_publ_contact_author_fax     '+81-42-388-7291'
_publ_contact_author_phone     '+81-42-388-7053'
_publ_section_title
;
(2,7-Dimethoxynaphthalene-1,8-diyl)bis(4-fluorobenzoyl)dimethanone
;
loop_
    _publ_author_name
    _publ_author_footnote
    _publ_author_address
    'Watanabe, Shoji' .
;
Department of Organic and Polymer Materials Chemistry
Tokyo University of Agriculture & Technology
Koganei
Tokyo 184-8588
Japan
;
    'Nagasawa, Atsushi' .
;
Department of Organic and Polymer Materials Chemistry
Tokyo University of Agriculture & Technology
Koganei
Tokyo 184-8588
Japan
;
    'Okamoto, Akiko' .
;
Department of Organic and Polymer Materials Chemistry
Tokyo University of Agriculture & Technology
Koganei
Tokyo 184-8588
Japan
;
    'Noguchi, Keiichi' .
;
Instrumentation Analysis Center
Tokyo University of Agriculture & Technology
Koganei
Tokyo 184-8588
Japan
;
    'Yonezawa, Noriyuki' .
;
Department of Organic and Polymer Materials Chemistry
Tokyo University of Agriculture & Technology
Koganei
Tokyo 184-8588
Japan
;
