# Supplementary material for: (2,7-Dimethoxy­naphthalene-1,8-di­yl)bis­(4-fluoro­benzo­yl)dimethanone
Source: Acta Crystallogr Sect E Struct Rep Online. 2010 Jan 9;66(Pt 2):o329. doi: 10.1107/S1600536810000486 (PMC2979763; doi:10.1107/S1600536810000486)
Supplement: Supplementary file 2 [file e-66-0o329-Isup2.hkl]

#
# h,k,l, Fc-squared, Fo-squared, sigma(Fo-squared) and status flag
#
data_I
_shelx_title '  yonezawa-07082003nakaema'
_shelx_refln_list_code          4
_shelx_F_calc_maximum      191.13
_exptl_crystal_F_000       896.00
_reflns_d_resolution_high  0.8304
 
loop_
 _symmetry_equiv_pos_as_xyz
 'x, y, z'
 '-x, y+1/2, -z+1/2'
 '-x, -y, -z'
 'x, -y-1/2, z-1/2'
 
_cell_length_a     9.8744
_cell_length_b    17.0275
_cell_length_c    14.9671
_cell_angle_alpha  90.000
_cell_angle_beta  126.871
_cell_angle_gamma  90.000
 
_shelx_F_squared_multiplier     1.000
 
loop_
 _refln_index_h
 _refln_index_k
 _refln_index_l
 _refln_F_squared_calc
 _refln_F_squared_meas
 _refln_F_squared_sigma
 _refln_observed_status
   1   0   0      440.00      454.21      2.93 o
   2   0   0    36532.21    39540.46    843.34 o
   3   0   0      664.51      742.05      7.16 o
   4   0   0      305.16      319.34      3.24 o
   5   0   0      690.96      700.42      8.71 o
   6   0   0       47.01       50.29      1.07 o
   7   0   0      522.69      536.94     10.83 o
   8   0   0       13.64       17.01      0.99 o
   9   0   0        1.48        1.30      0.68 o
   1   1   0      101.31      132.11      1.16 o
   2   1   0      307.58      296.05      2.02 o
   3   1   0    13814.74    13788.48    160.99 o
   4   1   0     1643.28     1617.49     13.27 o
   5   1   0     1497.57     1563.84     12.06 o
   6   1   0       85.21       83.24      1.12 o
   7   1   0      181.88      168.16      2.10 o
   8   1   0        7.33        7.98      0.65 o
   9   1   0       19.68       18.68      0.97 o
   0   2   0     1271.78     1131.09     15.69 o
   1   2   0      243.59      223.72      1.31 o
   2   2   0     7955.86     7882.21     77.40 o
   3   2   0     4168.75     3974.26     32.13 o
   4   2   0       55.49       81.30      1.26 o
   5   2   0      109.82      101.61      0.77 o
   6   2   0      120.19      119.08      1.91 o
   7   2   0      158.75      165.28      1.95 o
   8   2   0       75.47       79.32      1.31 o
   9   2   0       25.27       26.97      0.71 o
   1   3   0      209.95      218.00      1.05 o
   2   3   0      577.00      521.42      3.76 o
   3   3   0        0.29        1.03      0.18 o
   4   3   0      821.30      828.76      7.88 o
   5   3   0      233.71      231.38      2.09 o
   6   3   0      192.21      194.16      2.31 o
   7   3   0       83.38       80.90      1.27 o
   8   3   0       20.31       20.42      0.61 o
   9   3   0        1.77        1.47      0.29 o
   0   4   0      365.55      336.44      3.27 o
   1   4   0     8694.18     8224.17     80.65 o
   2   4   0       18.89       19.20      0.35 o
   3   4   0     3269.64     3105.85     24.85 o
   4   4   0      259.19      268.37      1.78 o
   5   4   0      109.54      116.26      1.04 o
   6   4   0      298.90      282.29      3.02 o
   7   4   0        0.03        0.24      0.27 o
   8   4   0       14.69       15.98      0.52 o
   9   4   0        2.22        0.86      0.23 o
   1   5   0       22.92       26.58      0.26 o
   2   5   0     4660.71     4384.11     41.37 o
   3   5   0     1942.66     2006.88     14.37 o
   4   5   0     1387.47     1465.48     10.98 o
   5   5   0        0.75        0.65      0.31 o
   6   5   0      367.67      358.02      3.72 o
   7   5   0       21.28       17.34      0.59 o
   8   5   0        0.01        0.27      0.23 o
   9   5   0       19.16       21.07      0.57 o
   0   6   0       50.66       48.74      0.48 o
   1   6   0      496.11      465.50      3.26 o
   2   6   0      147.96      130.04      0.99 o
   3   6   0     1383.89     1487.94     10.71 o
   4   6   0       62.75       73.62      0.60 o
   5   6   0        5.10        5.30      0.48 o
   6   6   0        7.64        5.74      0.42 o
   7   6   0       20.90       17.49      0.56 o
   8   6   0       13.43       11.52      0.45 o
   9   6   0        0.40       -0.01      0.24 o
   1   7   0      101.15       78.06      0.71 o
   2   7   0      132.69      122.07      1.02 o
   3   7   0      100.21      110.17      1.04 o
   4   7   0      614.02      641.20      5.30 o
   5   7   0      131.31      118.74      1.38 o
   6   7   0       15.12       14.96      0.59 o
   7   7   0       18.13       17.13      0.53 o
   8   7   0       38.96       35.74      0.63 o
   0   8   0      144.82      154.06      1.60 o
   1   8   0       82.47       90.13      1.08 o
   2   8   0      221.73      203.72      1.44 o
   3   8   0      250.33      273.45      1.70 o
   4   8   0       68.14       56.92      0.64 o
   5   8   0        0.07        0.20      0.24 o
   6   8   0       45.11       44.54      0.94 o
   7   8   0       11.25        8.08      0.40 o
   8   8   0        0.32        1.00      0.25 o
   1   9   0        4.12        7.13      0.32 o
   2   9   0      123.06      131.23      1.05 o
   3   9   0      262.73      263.38      1.94 o
   4   9   0      208.65      203.45      2.38 o
   5   9   0      201.49      189.90      2.70 o
   6   9   0       27.38       23.06      0.79 o
   7   9   0       26.20       25.01      0.70 o
   8   9   0        1.63        0.74      0.24 o
   0  10   0       45.45       51.10      1.46 o
   1  10   0      138.66      153.11      1.25 o
   2  10   0      129.33      123.23      1.27 o
   3  10   0      300.89      313.60      3.62 o
   4  10   0        0.48        0.67      0.39 o
   5  10   0      162.52      158.91      2.77 o
   6  10   0        8.27        9.82      0.68 o
   7  10   0       13.34       14.59      0.72 o
   8  10   0        6.20        4.87      0.54 o
   1  11   0      952.63      953.28      7.97 o
   2  11   0      751.22      782.22      7.79 o
   3  11   0        5.94        7.89      0.96 o
   4  11   0       57.26       50.86      1.07 o
   5  11   0      397.43      372.95      5.33 o
   6  11   0      133.06      129.49      2.09 o
   7  11   0       65.70       58.55      1.20 o
   8  11   0        0.23        0.01      0.31 o
   0  12   0      220.24      217.01      3.51 o
   1  12   0        9.04        7.56      0.44 o
   2  12   0      214.72      192.04      2.29 o
   3  12   0      147.97      146.43      1.93 o
   4  12   0      208.47      211.34      3.01 o
   5  12   0       36.98       47.94      1.34 o
   6  12   0        8.70       12.61      0.75 o
   7  12   0       25.02       24.08      0.79 o
   1  13   0      119.95      117.16      1.75 o
   2  13   0       48.26       47.80      1.35 o
   3  13   0       23.19       24.60      0.81 o
   4  13   0      214.35      212.33      3.02 o
   5  13   0       20.52       20.50      0.93 o
   6  13   0       42.58       39.80      1.17 o
   7  13   0       18.61       19.92      0.67 o
   0  14   0       15.65       12.70      1.12 o
   1  14   0       52.63       51.91      1.15 o
   2  14   0      216.73      225.66      3.57 o
   3  14   0        4.65        4.95      0.61 o
   4  14   0        5.83        8.28      0.56 o
   5  14   0       10.03        8.97      0.60 o
   6  14   0       29.13       27.33      1.00 o
   1  15   0      113.59      115.88      2.10 o
   2  15   0      280.51      275.99      4.10 o
   3  15   0      225.77      215.31      3.11 o
   4  15   0       63.04       54.43      1.03 o
   5  15   0        1.12        1.38      0.39 o
   6  15   0       18.84       16.98      0.60 o
   0  16   0      124.07      117.59      3.03 o
   1  16   0        2.32        2.60      0.53 o
   2  16   0       29.33       34.79      1.10 o
   3  16   0       21.38       28.07      1.10 o
   4  16   0        0.03       -0.22      0.40 o
   5  16   0        0.19        0.98      0.32 o
   1  17   0       17.51       17.23      0.84 o
   2  17   0       38.68       33.20      0.98 o
   3  17   0        2.85        2.31      0.63 o
   4  17   0       30.39       32.54      0.94 o
   5  17   0       11.43       13.82      0.95 o
   0  18   0        4.29        5.17      1.09 o
   1  18   0        6.66        6.06      0.66 o
   2  18   0       18.33       15.89      0.71 o
   3  18   0        0.65        0.78      0.44 o
   4  18   0        7.73       10.68      0.66 o
   1  19   0        0.25        0.20      0.28 o
   2  19   0       41.01       40.07      1.28 o
   3  19   0       22.12       23.18      0.80 o
   0  20   0        3.35        2.59      0.79 o
   1  20   0        6.87        9.56      1.34 o
   2  20   0        1.21        0.99      0.68 o
  -9   1   1       13.19       13.31      0.60 o
  -8   1   1       24.73       32.18      0.91 o
  -7   1   1     1020.76      994.44     11.14 o
  -6   1   1      590.99      603.74      5.04 o
  -5   1   1     1466.29     1508.65     11.04 o
  -4   1   1       63.00       67.87      0.52 o
  -3   1   1     9198.37     9006.41     92.64 o
  -2   1   1     8238.99     8186.59     78.59 o
  -1   1   1     1154.15     1039.33      5.23 o
   0   1   1     3117.69     2984.70     29.78 o
   1   1   1      897.26      833.84      6.52 o
   2   1   1      250.18      248.44      1.62 o
   3   1   1     1431.15     1488.41     13.44 o
   4   1   1       30.65       37.84      0.51 o
   5   1   1       33.52       36.36      0.46 o
   6   1   1       44.84       42.04      0.95 o
   7   1   1       11.54       11.19      0.76 o
   8   1   1       24.98       26.01      1.16 o
   9   1   1       14.13       15.45      0.89 o
  -9   2   1       21.92       22.67      0.82 o
  -8   2   1      203.72      197.81      2.15 o
  -7   2   1      556.62      561.95      5.89 o
  -6   2   1      593.60      581.03      5.20 o
  -5   2   1     1154.23     1164.59      8.53 o
  -4   2   1      443.45      428.00      2.46 o
  -3   2   1      246.80      253.05      1.63 o
  -2   2   1     2809.15     2684.17     18.19 o
  -1   2   1     6876.76     6560.44     65.42 o
   0   2   1     2431.09     2211.10     21.74 o
   1   2   1     3280.19     2940.43     26.87 o
   2   2   1      535.16      525.91      3.83 o
   3   2   1      177.67      211.47      1.53 o
   4   2   1      330.76      355.15      4.15 o
   5   2   1        3.35        4.48      0.23 o
   6   2   1        3.35        3.13      0.42 o
   7   2   1       29.67       26.96      0.75 o
   8   2   1       11.47       12.52      0.55 o
   9   2   1        3.17        1.77      0.51 o
  -9   3   1        2.39        1.27      0.24 o
  -8   3   1        4.26        4.53      0.39 o
  -7   3   1      316.91      306.62      3.58 o
  -6   3   1      313.19      325.27      3.06 o
  -5   3   1      942.17      999.99      7.14 o
  -4   3   1      975.27     1103.05      6.84 o
  -3   3   1     2969.20     2919.76     20.69 o
  -2   3   1    18560.94    18824.51    225.86 o
  -1   3   1     3381.37     3300.22     23.81 o
   0   3   1     6345.80     6047.24     67.72 o
   1   3   1      434.66      465.22      9.40 o
   2   3   1     2440.27     2283.20     17.71 o
   3   3   1       31.57       26.73      0.34 o
   4   3   1      750.57      847.54      8.08 o
   5   3   1       82.48       83.13      1.09 o
   6   3   1      256.22      263.66      2.95 o
   7   3   1        8.25        7.44      0.60 o
   8   3   1       64.05       56.96      0.98 o
   9   3   1       61.93       69.14      2.42 o
  -9   4   1        2.60        1.31      0.26 o
  -8   4   1       47.82       44.25      0.79 o
  -7   4   1      676.60      664.99      7.46 o
  -6   4   1      176.86      171.41      1.81 o
  -5   4   1      204.39      188.84      1.47 o
  -4   4   1      133.27      126.10      0.73 o
  -3   4   1     4279.61     4073.13     31.68 o
  -2   4   1     2037.93     1935.25     12.81 o
  -1   4   1     6215.91     5854.25     51.46 o
   0   4   1     2427.56     2232.87     15.71 o
   1   4   1     3864.65     3497.43     29.63 o
   2   4   1      470.30      390.37      2.98 o
   3   4   1       14.98       10.57      0.16 o
   4   4   1       27.62       20.09      0.40 o
   5   4   1      316.95      318.07      3.15 o
   6   4   1      142.08      150.50      1.91 o
   7   4   1        2.74        4.80      0.41 o
   8   4   1        0.30        0.38      0.25 o
  -9   5   1        0.04        0.12      0.20 o
  -8   5   1       49.72       47.32      0.85 o
  -7   5   1       47.72       47.98      0.83 o
  -6   5   1      284.81      281.01      2.89 o
  -5   5   1      487.40      514.06      3.75 o
  -4   5   1      597.29      653.50      5.61 o
  -3   5   1     4544.92     4542.39     40.37 o
  -2   5   1       19.92       26.42      0.44 o
  -1   5   1     5554.71     5294.57     46.75 o
   0   5   1     2598.44     2579.33     19.10 o
   1   5   1      861.99      842.03      6.89 o
   2   5   1      244.61      220.40      1.51 o
   3   5   1     1667.19     1709.70     12.18 o
   4   5   1       34.22       37.98      0.50 o
   5   5   1       11.92        9.91      0.46 o
   6   5   1        0.96        1.31      0.33 o
   7   5   1      353.08      340.34      3.68 o
   8   5   1       10.20       10.81      0.54 o
  -9   6   1        0.13        0.05      0.16 o
  -8   6   1       28.18       30.46      0.63 o
  -7   6   1        0.32        0.33      0.24 o
  -6   6   1        4.84        3.64      0.35 o
  -5   6   1        0.14        1.27      0.26 o
  -4   6   1     1619.40     1652.78     13.96 o
  -3   6   1      316.92      372.13      2.55 o
  -2   6   1     3411.74     3202.23     24.71 o
  -1   6   1      285.28      298.00      1.67 o
   0   6   1      164.32      198.06      1.31 o
   1   6   1       32.76       35.16      0.34 o
   2   6   1     2913.83     2888.83     24.13 o
   3   6   1      211.24      220.13      2.09 o
   4   6   1       24.21       26.65      0.40 o
   5   6   1       42.49       41.94      1.39 o
   6   6   1        8.66        9.44      0.43 o
   7   6   1       43.07       37.02      0.86 o
   8   6   1       12.09       14.76      0.47 o
  -9   7   1        0.05        0.00      0.15 o
  -8   7   1        0.14        0.18      0.21 o
  -7   7   1        7.78        8.40      0.44 o
  -6   7   1       34.22       31.17      0.62 o
  -5   7   1      310.06      327.87      2.94 o
  -4   7   1       21.78       18.42      0.27 o
  -3   7   1      257.63      222.47      1.55 o
  -2   7   1        1.08        6.80      0.19 o
  -1   7   1       11.84       10.74      0.31 o
   0   7   1       56.21       75.69      0.70 o
   1   7   1     2216.91     2232.37     16.66 o
   2   7   1        0.11        0.82      0.15 o
   3   7   1       60.31       59.11      0.51 o
   4   7   1        1.39        1.57      0.19 o
   5   7   1      226.14      234.28      2.53 o
   6   7   1        1.09        1.19      0.29 o
   7   7   1       84.34       83.00      1.14 o
   8   7   1        7.74        8.19      0.51 o
  -9   8   1        0.07        0.44      0.35 o
  -8   8   1        2.22        1.96      0.24 o
  -7   8   1       11.48        8.20      0.35 o
  -6   8   1       13.25       11.42      0.47 o
  -5   8   1        1.10        3.32      0.58 o
  -4   8   1      301.87      303.84      2.14 o
  -3   8   1        4.89       11.69      0.31 o
  -2   8   1        0.37        0.46      0.13 o
  -1   8   1       48.43       49.36      0.36 o
   0   8   1     6341.72     6325.84     64.52 o
   1   8   1      489.26      572.69      3.43 o
   2   8   1     1046.30     1041.53      7.71 o
   3   8   1       71.84       62.94      0.66 o
   4   8   1       69.86       66.45      0.89 o
   5   8   1        3.87        7.81      0.57 o
   6   8   1        5.87        4.63      0.46 o
   7   8   1        0.02        0.32      0.29 o
   8   8   1        0.12       -0.01      0.19 o
  -8   9   1       25.30       23.24      0.65 o
  -7   9   1        7.84        7.59      0.47 o
  -6   9   1       17.26       17.54      0.65 o
  -5   9   1       31.51       26.07      0.76 o
  -4   9   1      389.53      368.24      3.10 o
  -3   9   1     2282.90     2363.34     22.50 o
  -2   9   1     1263.16     1287.17     10.48 o
  -1   9   1      280.92      287.01      1.75 o
   0   9   1     1124.15     1174.30      9.90 o
   1   9   1      825.65      859.72      7.24 o
   2   9   1       50.34       57.39      1.03 o
   3   9   1      250.89      249.00      2.62 o
   4   9   1      205.35      204.67      2.53 o
   5   9   1       55.16       46.28      1.03 o
   6   9   1       35.43       34.53      0.94 o
   7   9   1       55.51       55.00      1.15 o
   8   9   1        4.23        1.98      0.41 o
  -8  10   1        0.30        0.47      0.32 o
  -7  10   1        5.55        6.22      0.64 o
  -6  10   1        4.18        4.52      0.58 o
  -5  10   1      781.64      788.69     11.22 o
  -4  10   1      280.33      264.74      3.42 o
  -3  10   1       64.99       61.59      0.76 o
  -2  10   1       17.78       18.82      0.40 o
  -1  10   1      299.82      307.66      2.74 o
   0  10   1       22.64       15.17      0.35 o
   1  10   1       59.15       51.05      0.58 o
   2  10   1       13.50       12.67      0.54 o
   3  10   1        2.92        3.48      0.40 o
   4  10   1     1060.74     1067.71     14.62 o
   5  10   1       96.03       90.10      1.74 o
   6  10   1        3.36        2.85      0.54 o
   7  10   1       15.27       19.90      0.82 o
  -8  11   1        6.40        7.14      0.54 o
  -7  11   1       40.57       40.70      1.03 o
  -6  11   1       17.41       23.39      0.92 o
  -5  11   1       18.34       20.30      0.90 o
  -4  11   1       70.56       68.45      1.38 o
  -3  11   1       10.42       11.57      0.37 o
  -2  11   1       61.47       56.64      0.73 o
  -1  11   1       52.51       46.54      0.72 o
   0  11   1      479.35      473.11      4.52 o
   1  11   1        3.15        4.29      0.30 o
   2  11   1      176.49      166.14      2.01 o
   3  11   1       72.10       69.54      1.19 o
   4  11   1       94.87       89.07      1.61 o
   5  11   1      298.14      258.02      4.57 o
   6  11   1        0.10        0.26      0.41 o
   7  11   1       19.05       18.12      0.66 o
  -8  12   1        4.39        2.28      0.58 o
  -7  12   1        0.25        0.56      0.35 o
  -6  12   1       14.97       16.62      0.84 o
  -5  12   1      309.03      306.93      4.37 o
  -4  12   1        0.64        2.68      0.54 o
  -3  12   1       27.64       29.66      0.76 o
  -2  12   1      216.60      229.01      2.63 o
  -1  12   1      504.59      503.28      7.38 o
   0  12   1       55.37       57.01      1.02 o
   1  12   1        7.51        8.51      0.45 o
   2  12   1       30.48       31.77      0.75 o
   3  12   1      145.31      149.49      1.89 o
   4  12   1      364.49      349.34      4.88 o
   5  12   1        2.07        2.16      0.66 o
   6  12   1        0.31        0.34      0.40 o
   7  12   1        1.07        0.32      0.28 o
  -7  13   1       70.15       71.90      1.27 o
  -6  13   1      232.62      223.32      3.31 o
  -5  13   1      169.32      158.37      2.73 o
  -4  13   1      200.96      212.36      2.93 o
  -3  13   1        0.66        1.23      0.35 o
  -2  13   1      805.68      787.43      9.96 o
  -1  13   1        1.44        2.55      0.41 o
   0  13   1      367.02      360.75      4.50 o
   1  13   1       75.39       73.65      1.67 o
   2  13   1      749.64      757.99      9.97 o
   3  13   1        2.57        1.02      0.41 o
   4  13   1      678.80      675.83      9.09 o
   5  13   1        8.00        5.01      0.70 o
   6  13   1       11.04        9.28      0.61 o
  -7  14   1        0.48        0.60      0.28 o
  -6  14   1       19.46       16.31      0.78 o
  -5  14   1       81.63       80.63      1.59 o
  -4  14   1        0.30        1.23      0.39 o
  -3  14   1      534.80      540.19      7.37 o
  -2  14   1       21.12       19.06      0.81 o
  -1  14   1      526.57      552.19      7.67 o
   0  14   1        9.46       11.73      0.78 o
   1  14   1     2837.97     2809.54     64.43 o
   2  14   1      162.55      158.78      2.77 o
   3  14   1      222.80      224.40      3.09 o
   4  14   1       22.30       24.70      0.85 o
   5  14   1       14.72       11.67      0.75 o
   6  14   1        5.88        8.25      1.21 o
  -6  15   1        2.90        2.54      0.40 o
  -5  15   1        0.27        0.16      0.28 o
  -4  15   1      150.71      158.10      2.55 o
  -3  15   1       40.45       41.08      1.06 o
  -2  15   1      597.90      614.46      8.39 o
  -1  15   1        7.23        8.57      1.45 o
   0  15   1      658.39      692.46     11.37 o
   1  15   1      512.51      531.82      7.50 o
   2  15   1      108.59      111.34      2.23 o
   3  15   1       20.50       21.00      0.86 o
   4  15   1      100.76       93.81      1.67 o
   5  15   1        2.40        1.81      0.51 o
   6  15   1       21.20       16.18      0.55 o
  -6  16   1        1.14        0.74      0.28 o
  -5  16   1       35.03       35.01      1.36 o
  -4  16   1        2.28        2.28      0.54 o
  -3  16   1       67.06       67.71      1.37 o
  -2  16   1      119.67      115.29      1.96 o
  -1  16   1       56.55       60.62      1.18 o
   0  16   1        2.33        2.59      0.62 o
   1  16   1      177.52      179.28      2.78 o
   2  16   1       12.65       12.79      0.99 o
   3  16   1        0.52        0.47      0.56 o
   4  16   1        7.86        8.19      0.57 o
   5  16   1        0.45        0.44      0.29 o
  -5  17   1        4.01        2.89      0.49 o
  -4  17   1       82.79       85.46      1.62 o
  -3  17   1       60.95       57.41      1.15 o
  -2  17   1       12.21        9.65      1.51 o
  -1  17   1       48.48       52.37      1.58 o
   0  17   1        2.82        2.74      0.56 o
   1  17   1       64.93       64.17      1.62 o
   2  17   1        2.57        3.47      0.54 o
   3  17   1        0.18        0.05      0.36 o
   4  17   1       11.20       10.80      0.65 o
  -4  18   1        0.66        0.24      0.30 o
  -3  18   1       48.17       43.49      1.09 o
  -2  18   1        3.14        1.65      0.41 o
  -1  18   1       21.81       23.17      1.57 o
   0  18   1       14.23       13.86      0.69 o
   1  18   1        6.53        5.57      0.57 o
   2  18   1       27.14       28.96      0.81 o
   3  18   1        0.47        0.39      0.35 o
   4  18   1        3.81        1.68      0.44 o
  -3  19   1        1.26        0.67      0.35 o
  -2  19   1        9.40        7.91      0.68 o
  -1  19   1       11.80       11.27      2.05 o
   0  19   1        0.05        0.14      0.34 o
   1  19   1        1.11        1.07      0.38 o
   2  19   1       33.60       34.44      0.98 o
   3  19   1        9.67        9.81      0.83 o
  -2  20   1       10.29       14.27      1.74 o
  -1  20   1       18.70       21.09      1.19 o
   0  20   1       17.38       17.09      1.03 o
   1  20   1        0.61        0.15      0.47 o
 -10   0   2        0.62        0.44      0.55 o
  -9   0   2       73.02       71.72      2.12 o
  -8   0   2        7.44        7.15      1.00 o
  -7   0   2        4.93        7.58      0.48 o
  -6   0   2      228.43      249.54      2.41 o
  -5   0   2       19.34       21.13      0.84 o
  -4   0   2     4787.49     4784.79     61.36 o
  -3   0   2      424.71      445.51      3.61 o
  -2   0   2    11977.04    12456.19    187.53 o
  -1   0   2     1546.75     1483.23     11.87 o
   0   0   2    10781.90    10598.79    154.40 o
   1   0   2       84.82       65.84      1.39 o
   2   0   2      679.09      733.07      5.86 o
   3   0   2     1032.76     1116.01     10.20 o
   4   0   2        3.16        2.72      0.30 o
   5   0   2      451.79      448.43      6.11 o
   6   0   2      231.09      229.48      4.76 o
   7   0   2       49.82       49.75      2.53 o
   8   0   2        5.98        8.05      1.22 o
 -10   1   2        8.36        9.58      0.79 o
  -9   1   2        4.17        2.37      0.49 o
  -8   1   2       39.44       40.30      0.97 o
  -7   1   2     1194.29     1154.61     12.20 o
  -6   1   2      102.74      105.59      0.84 o
  -5   1   2      920.71      971.00      6.71 o
  -4   1   2      289.30      266.30      1.52 o
  -3   1   2      880.03      911.17      5.28 o
  -2   1   2      595.51      531.23      2.60 o
  -1   1   2     3447.00     3337.03     23.22 o
   0   1   2        0.96        1.19      0.16 o
   1   1   2     1086.88     1004.09      7.13 o
   2   1   2      581.15      581.68      3.97 o
   3   1   2      321.72      373.22      2.88 o
   4   1   2       63.56       61.42      0.50 o
   5   1   2       86.76       84.85      1.16 o
   6   1   2       53.88       57.47      1.60 o
   7   1   2       12.67       14.18      0.79 o
   8   1   2       30.66       33.82      1.01 o
 -10   2   2        7.54        6.87      0.64 o
  -9   2   2       15.21       14.30      0.68 o
  -8   2   2       68.96       72.21      0.97 o
  -7   2   2        1.17        2.45      0.32 o
  -6   2   2      195.29      192.31      1.50 o
  -5   2   2     1080.66     1135.97      7.37 o
  -4   2   2     5707.23     5707.95     53.39 o
  -3   2   2     5110.75     5023.92     43.65 o
  -2   2   2     7365.57     7194.18     65.37 o
  -1   2   2      284.85      270.19      1.20 o
   0   2   2     2264.98     2066.21     17.19 o
   1   2   2      292.14      288.37      2.35 o
   2   2   2        6.85       11.06      0.26 o
   3   2   2        0.04        5.96      0.21 o
   4   2   2      323.16      313.57      2.69 o
   5   2   2       66.95       53.80      1.11 o
   6   2   2      292.81      290.10      3.40 o
   7   2   2        0.67        1.82      0.43 o
   8   2   2        1.81        1.09      0.32 o
 -10   3   2        0.04        0.04      0.33 o
  -9   3   2       95.94       92.23      1.38 o
  -8   3   2       31.15       28.67      0.69 o
  -7   3   2        5.36        7.32      0.44 o
  -6   3   2       38.73       35.69      0.80 o
  -5   3   2      295.30      286.25      1.91 o
  -4   3   2      665.46      743.48      4.19 o
  -3   3   2      569.92      597.50      3.03 o
  -2   3   2      899.86      907.91      4.97 o
  -1   3   2       81.23       83.55      0.49 o
   0   3   2     4678.59     4310.16     38.10 o
   1   3   2     1582.42     1427.58     12.77 o
   2   3   2      177.96      170.04      1.34 o
   3   3   2      822.79      892.32      6.71 o
   4   3   2        5.30        5.45      0.24 o
   5   3   2      486.71      487.12      5.30 o
   6   3   2        0.99        1.60      0.46 o
   7   3   2       16.19       19.27      0.71 o
   8   3   2        2.35        1.71      0.38 o
 -10   4   2        6.02        5.10      1.27 o
  -9   4   2       18.85       20.74      0.63 o
  -8   4   2      189.79      166.50      1.98 o
  -7   4   2       46.10       42.97      0.72 o
  -6   4   2      264.36      263.39      2.38 o
  -5   4   2        9.25        7.56      0.30 o
  -4   4   2     1263.99     1418.51      9.13 o
  -3   4   2      730.46      721.22      5.01 o
  -2   4   2      165.87      171.33      2.37 o
  -1   4   2     1053.04      994.35      5.88 o
   0   4   2       27.54       28.66      0.35 o
   1   4   2     1712.41     1620.68     12.60 o
   2   4   2      140.35      136.39      1.19 o
   3   4   2       20.15       28.23      0.28 o
   4   4   2      114.84      123.85      1.11 o
   5   4   2      557.73      532.30      5.49 o
   6   4   2       69.26       65.77      1.09 o
   7   4   2       12.32       12.39      0.58 o
   8   4   2        4.74        3.27      0.47 o
  -9   5   2        2.44        1.47      0.34 o
  -8   5   2       10.64       11.18      0.58 o
  -7   5   2        0.88        1.03      0.32 o
  -6   5   2      141.71      144.55      1.48 o
  -5   5   2      504.51      521.69      3.66 o
  -4   5   2       41.95       26.16      0.30 o
  -3   5   2      628.42      621.73      3.44 o
  -2   5   2     2414.74     2386.62     16.99 o
  -1   5   2      118.36       95.70      0.64 o
   0   5   2      271.47      239.71      2.01 o
   1   5   2      631.51      591.03      3.77 o
   2   5   2     4542.80     4574.81     40.91 o
   3   5   2      165.32      146.07      0.98 o
   4   5   2      208.83      212.27      1.84 o
   5   5   2      158.89      148.96      1.73 o
   6   5   2       46.46       47.22      0.91 o
   7   5   2        0.90        0.42      0.30 o
   8   5   2       35.42       32.00      0.64 o
  -9   6   2        4.36        4.69      0.40 o
  -8   6   2        4.06        4.60      0.34 o
  -7   6   2        7.20        5.33      0.36 o
  -6   6   2      107.68      108.36      1.29 o
  -5   6   2      169.17      174.14      1.35 o
  -4   6   2       13.17        5.05      0.21 o
  -3   6   2      971.34      904.18      5.58 o
  -2   6   2      619.85      658.25      3.54 o
  -1   6   2     1611.75     1476.06      9.92 o
   0   6   2     3840.83     3824.53     32.28 o
   1   6   2     2156.89     2068.27     15.29 o
   2   6   2      350.82      412.36      3.35 o
   3   6   2     1239.03     1219.59      9.00 o
   4   6   2       10.26        8.46      0.33 o
   5   6   2       41.50       42.71      0.79 o
   6   6   2       29.88       31.38      0.69 o
   7   6   2        3.17        4.28      0.37 o
   8   6   2        2.63        1.60      0.34 o
  -9   7   2       73.37       72.64      1.14 o
  -8   7   2        3.62        2.45      0.28 o
  -7   7   2      101.16       92.73      1.15 o
  -6   7   2       68.95       62.95      0.84 o
  -5   7   2      627.14      598.79      4.66 o
  -4   7   2      161.93      185.72      1.28 o
  -3   7   2      614.50      644.60      3.74 o
  -2   7   2     1517.61     1493.81      9.71 o
  -1   7   2       29.53       33.26      0.32 o
   0   7   2     6412.71     6397.45     71.38 o
   1   7   2      688.98      770.07      4.69 o
   2   7   2      727.13      720.39      6.14 o
   3   7   2     1308.41     1289.07     11.87 o
   4   7   2       36.13       38.53      0.76 o
   5   7   2        3.79        4.82      0.35 o
   6   7   2      257.57      247.22      2.74 o
   7   7   2        0.26        0.25      0.20 o
   8   7   2       23.22       23.67      0.57 o
  -9   8   2        5.49        4.40      0.39 o
  -8   8   2        8.94        7.84      0.40 o
  -7   8   2       90.49       79.50      1.10 o
  -6   8   2       11.91       12.63      0.45 o
  -5   8   2       59.36       62.15      0.80 o
  -4   8   2       36.57       31.09      0.54 o
  -3   8   2      435.73      421.55      2.72 o
  -2   8   2       15.63       15.87      0.23 o
  -1   8   2      850.31      838.45      5.02 o
   0   8   2        0.22        0.48      0.13 o
   1   8   2     1237.11     1256.32      9.57 o
   2   8   2       89.76       85.92      0.87 o
   3   8   2      229.71      221.06      2.07 o
   4   8   2      179.44      191.77      2.31 o
   5   8   2       45.21       37.03      0.93 o
   6   8   2       15.29       16.23      0.67 o
   7   8   2       10.38        9.09      0.46 o
  -9   9   2        0.03        0.32      0.46 o
  -8   9   2        3.62        4.77      0.45 o
  -7   9   2       54.29       46.32      1.01 o
  -6   9   2      141.22      144.98      2.10 o
  -5   9   2        0.85        0.80      0.27 o
  -4   9   2      547.96      547.94      4.58 o
  -3   9   2       49.17       44.91      0.50 o
  -2   9   2      652.45      700.45      4.81 o
  -1   9   2       55.91       64.28      0.71 o
   0   9   2        3.02        8.29      0.21 o
   1   9   2      171.29      188.55      1.47 o
   2   9   2      170.15      176.47      1.91 o
   3   9   2        2.04        1.95      0.32 o
   4   9   2        4.64        3.60      0.45 o
   5   9   2        7.11        6.43      0.51 o
   6   9   2        0.90        1.04      0.34 o
   7   9   2       47.67       45.81      1.21 o
  -9  10   2       41.93       47.35      1.47 o
  -8  10   2        2.53        2.15      0.45 o
  -7  10   2       98.12       98.04      1.80 o
  -6  10   2       92.32       94.60      1.79 o
  -5  10   2       61.55       54.99      1.24 o
  -4  10   2       47.30       46.56      0.79 o
  -3  10   2      110.49      102.92      0.88 o
  -2  10   2      631.90      662.47      4.66 o
  -1  10   2        2.06        2.40      0.16 o
   0  10   2      466.38      527.99      3.89 o
   1  10   2       32.14       32.28      0.48 o
   2  10   2      145.68      144.29      1.52 o
   3  10   2       21.95       20.64      0.74 o
   4  10   2      171.08      147.48      2.15 o
   5  10   2       43.06       35.73      1.05 o
   6  10   2        0.71        1.11      0.39 o
   7  10   2        2.46        1.85      0.33 o
  -8  11   2      125.41      130.50      2.20 o
  -7  11   2        0.75        0.18      0.39 o
  -6  11   2      167.57      154.08      2.42 o
  -5  11   2        4.20        2.75      0.50 o
  -4  11   2      202.93      202.76      2.58 o
  -3  11   2      302.63      275.04      2.78 o
  -2  11   2       73.44       72.52      1.02 o
  -1  11   2        0.78        1.55      0.45 o
   0  11   2       24.22       19.76      0.45 o
   1  11   2        0.28        0.45      0.33 o
   2  11   2       15.85       13.99      0.63 o
   3  11   2      309.28      302.49      3.91 o
   4  11   2      176.92      189.92      3.00 o
   5  11   2      316.14      294.81      4.57 o
   6  11   2        3.38        3.80      0.51 o
   7  11   2        4.12        1.64      0.48 o
  -8  12   2        4.95        5.07      0.49 o
  -7  12   2        0.43        1.99      0.48 o
  -6  12   2      720.43      707.12     10.28 o
  -5  12   2      192.95      199.50      2.89 o
  -4  12   2        4.80        4.91      0.46 o
  -3  12   2     1967.40     1988.86     27.09 o
  -2  12   2      538.76      586.43      7.27 o
  -1  12   2      203.62      197.91      2.16 o
   0  12   2      281.63      300.90      4.42 o
   1  12   2       16.62       15.01      0.71 o
   2  12   2        5.93        5.11      0.44 o
   3  12   2        4.31        3.42      0.51 o
   4  12   2      194.32      192.09      2.81 o
   5  12   2        0.16        0.22      0.40 o
   6  12   2        6.27        5.52      0.57 o
  -8  13   2       32.11       29.15      1.09 o
  -7  13   2        0.24        0.01      0.24 o
  -6  13   2      432.25      445.65      6.44 o
  -5  13   2        0.26        1.13      0.42 o
  -4  13   2      213.90      213.61      2.93 o
  -3  13   2     1008.11     1003.66     12.23 o
  -2  13   2      244.13      239.54      3.31 o
  -1  13   2        9.83        8.98      0.60 o
   0  13   2       19.61       19.44      1.17 o
   1  13   2       60.43       58.36      1.35 o
   2  13   2        0.48        1.82      0.50 o
   3  13   2       26.96       30.55      1.01 o
   4  13   2        6.92        9.96      0.64 o
   5  13   2       14.08       12.31      0.75 o
   6  13   2        7.97        7.15      0.72 o
  -7  14   2        0.93        0.35      0.29 o
  -6  14   2       24.28       26.00      0.78 o
  -5  14   2        0.00        1.18      0.33 o
  -4  14   2       44.90       41.12      1.14 o
  -3  14   2      374.37      389.92      4.64 o
  -2  14   2        0.67        0.82      0.31 o
  -1  14   2       15.74       18.41      0.95 o
   0  14   2      101.34       90.88      1.73 o
   1  14   2      117.88      114.15      2.16 o
   2  14   2       13.12       14.70      0.64 o
   3  14   2       18.03       17.05      0.80 o
   4  14   2      146.56      148.16      2.36 o
   5  14   2        0.21       -0.09      0.33 o
   6  14   2        0.12        0.27      0.28 o
  -7  15   2        0.00        0.07      0.30 o
  -6  15   2      191.89      190.02      2.71 o
  -5  15   2        0.49        0.62      0.31 o
  -4  15   2      146.49      149.25      2.23 o
  -3  15   2       40.59       41.03      1.02 o
  -2  15   2      102.18      106.04      1.62 o
  -1  15   2      223.55      228.28      4.01 o
   0  15   2       15.41       14.60      0.85 o
   1  15   2      136.82      141.09      2.84 o
   2  15   2       32.76       29.67      1.05 o
   3  15   2        0.08       -0.08      0.34 o
   4  15   2        0.70        0.41      0.31 o
   5  15   2        9.59       10.85      0.60 o
  -6  16   2       14.48       13.77      0.59 o
  -5  16   2      127.20      133.23      2.77 o
  -4  16   2       53.53       55.42      1.37 o
  -3  16   2       68.32       68.28      2.51 o
  -2  16   2       56.16       53.12      2.45 o
  -1  16   2      230.36      231.33      3.90 o
   0  16   2       18.36       24.64      1.12 o
   1  16   2      668.14      663.12      9.61 o
   2  16   2       83.13       82.18      1.60 o
   3  16   2       21.30       20.74      0.88 o
   4  16   2        0.49        0.75      0.34 o
   5  16   2        5.25        5.75      0.84 o
  -6  17   2        6.27        2.96      0.64 o
  -5  17   2       13.75       11.71      0.77 o
  -4  17   2        5.24        5.04      0.73 o
  -3  17   2       24.73       26.07      0.95 o
  -2  17   2       53.63       52.12      2.22 o
  -1  17   2       51.23       55.15      1.29 o
   0  17   2        1.59        1.21      0.61 o
   1  17   2        0.20        0.22      0.39 o
   2  17   2       13.40       13.09      0.74 o
   3  17   2       42.59       50.40      1.27 o
   4  17   2        6.06        4.98      0.72 o
  -5  18   2       11.79       14.43      0.73 o
  -4  18   2       61.79       63.74      1.26 o
  -3  18   2        1.54        1.02      0.45 o
  -2  18   2       22.95       22.24      1.46 o
  -1  18   2        2.58        2.86      0.50 o
   0  18   2        0.26        0.40      0.46 o
   1  18   2        1.21        0.58      0.37 o
   2  18   2        9.97       10.63      0.62 o
   3  18   2        0.16        0.18      0.36 o
  -4  19   2        1.23        1.07      0.37 o
  -3  19   2       11.60       11.64      0.78 o
  -2  19   2        0.18        0.25      0.48 o
  -1  19   2        0.56        0.55      0.47 o
   0  19   2        0.39        0.15      0.31 o
   1  19   2        0.14       -0.17      0.33 o
   2  19   2        3.09        1.70      0.52 o
  -2  20   2        0.97        0.51      0.50 o
  -1  20   2        0.16        0.24      0.45 o
   0  20   2        1.47        1.19      0.47 o
   1  20   2        1.68        1.56      0.57 o
 -10   1   3        0.02       -0.30      0.36 o
  -9   1   3       62.62       54.21      1.23 o
  -8   1   3        1.84        2.45      0.51 o
  -7   1   3       58.11       53.00      0.73 o
  -6   1   3       38.34       42.28      0.45 o
  -5   1   3      108.95      101.74      0.84 o
  -4   1   3       10.30        8.09      0.28 o
  -3   1   3     3301.88     3236.34     23.78 o
  -2   1   3     9044.87     9368.13     91.01 o
  -1   1   3     8027.63     8122.83     80.64 o
   0   1   3      283.00      291.73      2.23 o
   1   1   3       34.41       31.52      0.35 o
   2   1   3      543.34      548.75      3.06 o
   3   1   3       20.10       26.63      0.27 o
   4   1   3       27.39       26.11      0.64 o
   5   1   3       42.63       42.19      0.86 o
   6   1   3       46.08       45.29      1.24 o
   7   1   3        0.69        0.73      0.36 o
   8   1   3        0.88        0.95      0.38 o
 -10   2   3       26.59       19.88      0.85 o
  -9   2   3       45.90       45.87      0.94 o
  -8   2   3      206.78      187.56      2.40 o
  -7   2   3       13.61       12.95      0.39 o
  -6   2   3     1016.34      996.93      7.17 o
  -5   2   3      111.86      134.68      1.34 o
  -4   2   3     1835.25     1825.49     12.13 o
  -3   2   3      935.57      933.00      5.00 o
  -2   2   3    16650.03    17707.26    205.87 o
  -1   2   3      315.06      273.76      1.33 o
   0   2   3      285.65      281.18      2.58 o
   1   2   3      129.92      128.24      0.85 o
   2   2   3     2963.25     2958.59     22.06 o
   3   2   3       23.89       17.98      0.31 o
   4   2   3        0.72        1.30      0.26 o
   5   2   3      833.93      824.17     11.24 o
   6   2   3        2.06        1.61      0.52 o
   7   2   3        0.03        0.26      0.36 o
   8   2   3       32.03       33.72      0.85 o
 -10   3   3        8.07        7.87      0.42 o
  -9   3   3      195.05      182.46      2.54 o
  -8   3   3        7.18        9.64      0.65 o
  -7   3   3      176.92      170.17      1.71 o
  -6   3   3      398.35      375.85      2.63 o
  -5   3   3      759.51      839.07      6.64 o
  -4   3   3       88.82       88.25      0.60 o
  -3   3   3      220.15      227.65      1.12 o
  -2   3   3    10571.03    11238.03    116.61 o
  -1   3   3       14.07       20.60      0.30 o
   0   3   3     3123.54     2883.55     26.64 o
   1   3   3      353.49      343.23      2.86 o
   2   3   3      748.72      799.00      4.51 o
   3   3   3       96.86       96.00      0.67 o
   4   3   3        8.44        8.79      0.32 o
   5   3   3     1061.81     1074.54     13.91 o
   6   3   3        6.15        5.60      0.49 o
   7   3   3        3.51        2.81      0.42 o
   8   3   3        0.00        0.09      0.30 o
 -10   4   3       18.01       17.67      0.61 o
  -9   4   3       33.47       29.76      0.84 o
  -8   4   3        0.36        0.73      0.33 o
  -7   4   3       36.27       31.07      0.62 o
  -6   4   3      803.62      837.35      7.27 o
  -5   4   3     1038.44     1069.45      7.64 o
  -4   4   3      703.45      729.75      4.32 o
  -3   4   3      910.57      910.23      5.06 o
  -2   4   3    11657.47    11467.37    118.17 o
  -1   4   3      631.30      541.91      2.99 o
   0   4   3      406.23      397.66      2.72 o
   1   4   3      181.08      176.76      1.48 o
   2   4   3       22.33       27.05      0.35 o
   3   4   3       11.55        9.67      0.23 o
   4   4   3       12.51       14.24      0.54 o
   5   4   3      306.19      294.99      3.44 o
   6   4   3        0.02        0.06      0.33 o
   7   4   3       29.30       27.25      0.78 o
   8   4   3        8.36        7.99      0.90 o
 -10   5   3        0.87        0.18      0.27 o
  -9   5   3        0.11        0.09      0.29 o
  -8   5   3      177.32      168.51      2.08 o
  -7   5   3      114.37      101.58      1.23 o
  -6   5   3      549.82      539.86      5.03 o
  -5   5   3      715.43      756.46      5.27 o
  -4   5   3      760.15      727.56      4.16 o
  -3   5   3      543.79      531.48      2.79 o
  -2   5   3     1201.57     1243.20      6.93 o
  -1   5   3     1814.67     1687.42     12.68 o
   0   5   3     1470.76     1460.28     10.11 o
   1   5   3       15.65        9.25      0.36 o
   2   5   3      229.37      218.92      1.58 o
   3   5   3        7.76       10.72      0.23 o
   4   5   3      130.57      139.09      1.64 o
   5   5   3      226.22      225.34      2.52 o
   6   5   3        8.83        8.68      0.62 o
   7   5   3        2.76        1.34      0.35 o
 -10   6   3        1.14        0.62      0.31 o
  -9   6   3        6.60        5.42      0.47 o
  -8   6   3        2.35        2.80      0.38 o
  -7   6   3        0.14        0.29      0.28 o
  -6   6   3       43.05       48.13      0.74 o
  -5   6   3      642.38      606.94      4.10 o
  -4   6   3        4.78        4.61      0.15 o
  -3   6   3      299.29      289.96      1.62 o
  -2   6   3     1212.63     1184.63      6.95 o
  -1   6   3      679.59      733.55      4.25 o
   0   6   3      442.90      452.94      2.53 o
   1   6   3       23.52       25.10      0.39 o
   2   6   3      105.05      100.13      0.93 o
   3   6   3        3.08        0.96      0.16 o
   4   6   3        0.64        0.60      0.27 o
   5   6   3      317.77      304.88      3.13 o
   6   6   3        1.39        1.17      0.34 o
   7   6   3       18.12       16.75      0.58 o
  -9   7   3       11.24       10.18      0.41 o
  -8   7   3       37.88       36.44      0.83 o
  -7   7   3        3.60        5.70      0.34 o
  -6   7   3      591.37      601.20      5.89 o
  -5   7   3      312.97      321.57      2.40 o
  -4   7   3      731.92      734.48      5.91 o
  -3   7   3      356.59      369.46      2.67 o
  -2   7   3     1575.33     1644.10     11.56 o
  -1   7   3      119.37      106.96      0.62 o
   0   7   3     1956.80     1940.89     15.17 o
   1   7   3     1329.90     1428.91     10.66 o
   2   7   3       86.64       94.79      0.80 o
   3   7   3       68.18       62.78      1.06 o
   4   7   3       13.06       12.30      0.64 o
   5   7   3       15.66       16.81      0.67 o
   6   7   3        5.79        4.31      0.52 o
   7   7   3        0.66        0.17      0.29 o
  -9   8   3        3.62        3.75      0.40 o
  -8   8   3        8.42        7.67      0.64 o
  -7   8   3        0.62        0.36      0.33 o
  -6   8   3        5.60        7.22      0.45 o
  -5   8   3      106.95       99.32      1.17 o
  -4   8   3       11.61       14.49      0.26 o
  -3   8   3     1087.78     1153.64      7.92 o
  -2   8   3      169.00      154.29      0.94 o
  -1   8   3      304.07      346.85      2.12 o
   0   8   3      534.55      576.06      3.60 o
   1   8   3      697.43      843.86      6.99 o
   2   8   3        2.75        2.26      0.25 o
   3   8   3      942.87      927.81     10.45 o
   4   8   3        6.68        6.54      0.57 o
   5   8   3       63.91       66.76      1.38 o
   6   8   3        3.07        2.40      0.36 o
   7   8   3        0.03        0.21      0.25 o
  -9   9   3        3.74        1.82      0.45 o
  -8   9   3       43.45       50.16      1.20 o
  -7   9   3      152.92      138.60      2.41 o
  -6   9   3      110.52      109.01      1.37 o
  -5   9   3      215.38      215.92      2.07 o
  -4   9   3      109.47      104.38      0.87 o
  -3   9   3       21.30       18.79      0.28 o
  -2   9   3      251.17      263.42      1.82 o
  -1   9   3      694.31      710.90      4.58 o
   0   9   3        3.17        2.67      0.20 o
   1   9   3        0.57        0.52      0.24 o
   2   9   3      438.08      408.32      3.94 o
   3   9   3     1510.67     1529.84     19.12 o
   4   9   3        1.07        1.49      0.42 o
   5   9   3       52.41       46.13      0.96 o
   6   9   3       16.51       19.09      0.58 o
   7   9   3        3.97        1.19      0.32 o
  -9  10   3       46.56       52.78      1.46 o
  -8  10   3        3.70        4.40      0.67 o
  -7  10   3        8.74        5.12      0.52 o
  -6  10   3        8.64       13.34      0.58 o
  -5  10   3      128.21      133.01      1.54 o
  -4  10   3      696.16      659.01      6.43 o
  -3  10   3        8.58        8.04      0.26 o
  -2  10   3      147.93      138.71      1.01 o
  -1  10   3       56.38       61.03      0.57 o
   0  10   3      194.29      160.54      1.33 o
   1  10   3      353.02      366.52      3.43 o
   2  10   3       23.47       21.78      0.70 o
   3  10   3      156.36      150.00      2.11 o
   4  10   3       30.59       28.58      0.81 o
   5  10   3        9.00        8.30      0.77 o
   6  10   3        2.74        2.13      0.34 o
  -9  11   3        0.00        0.20      0.30 o
  -8  11   3      110.59      102.33      2.28 o
  -7  11   3      153.89      130.10      2.51 o
  -6  11   3       65.36       59.98      1.29 o
  -5  11   3       18.76       16.29      0.54 o
  -4  11   3       27.72       30.07      0.71 o
  -3  11   3      386.83      373.23      3.78 o
  -2  11   3      251.85      247.92      2.43 o
  -1  11   3        9.98        7.84      0.31 o
   0  11   3      165.47      155.01      1.82 o
   1  11   3        3.18        2.11      0.28 o
   2  11   3      201.73      209.04      2.46 o
   3  11   3       72.73       69.27      1.31 o
   4  11   3       63.12       65.28      1.10 o
   5  11   3       22.46       21.29      0.80 o
   6  11   3        0.56        0.45      0.25 o
  -8  12   3       15.78       13.31      0.79 o
  -7  12   3       24.02       20.87      0.86 o
  -6  12   3      273.82      269.97      3.76 o
  -5  12   3       15.13       16.31      0.61 o
  -4  12   3      527.39      521.39      6.21 o
  -3  12   3        3.75        3.39      0.38 o
  -2  12   3      180.88      179.97      2.19 o
  -1  12   3        5.62        9.00      0.59 o
   0  12   3       60.50       60.15      1.26 o
   1  12   3        0.70        0.84      0.40 o
   2  12   3       35.60       35.36      1.01 o
   3  12   3       27.70       29.45      0.95 o
   4  12   3       90.47       99.39      1.66 o
   5  12   3       35.23       40.05      1.10 o
   6  12   3        1.82        1.31      0.45 o
  -8  13   3        2.35        1.20      0.48 o
  -7  13   3        6.83        6.99      1.04 o
  -6  13   3      165.79      172.27      2.40 o
  -5  13   3        7.61        9.94      0.49 o
  -4  13   3      263.34      263.70      3.45 o
  -3  13   3       85.14       85.99      1.34 o
  -2  13   3      117.74      118.12      1.66 o
  -1  13   3       19.24       14.37      1.16 o
   0  13   3       31.39       35.90      1.51 o
   1  13   3        4.04        4.39      0.51 o
   2  13   3       16.65       18.64      0.76 o
   3  13   3        0.83        1.17      0.41 o
   4  13   3       12.06        9.21      0.64 o
   5  13   3        0.85        0.64      0.39 o
  -7  14   3        0.18        0.07      0.54 o
  -6  14   3       33.12       35.66      0.86 o
  -5  14   3        5.42        6.41      0.46 o
  -4  14   3       47.78       43.60      0.93 o
  -3  14   3      314.98      306.23      3.74 o
  -2  14   3       22.03       23.02      0.96 o
  -1  14   3       72.26       71.04      1.61 o
   0  14   3       69.15       56.96      1.68 o
   1  14   3        3.20        1.96      0.45 o
   2  14   3       42.24       38.06      1.15 o
   3  14   3        8.58        8.50      0.53 o
   4  14   3        1.07        1.17      0.43 o
   5  14   3        0.12        0.03      0.39 o
  -7  15   3        1.23        1.22      0.51 o
  -6  15   3        3.33        2.41      0.38 o
  -5  15   3        0.26        0.80      0.31 o
  -4  15   3        0.78        0.56      0.47 o
  -3  15   3      145.98      146.92      2.22 o
  -2  15   3        0.99        0.89      0.53 o
  -1  15   3        0.71        0.75      0.61 o
   0  15   3       22.09       16.06      1.01 o
   1  15   3       86.48       81.82      1.86 o
   2  15   3        0.68        0.78      0.36 o
   3  15   3       47.28       47.69      1.25 o
   4  15   3        7.02        6.91      0.51 o
   5  15   3        0.82        0.16      0.29 o
  -6  16   3        1.25        0.71      0.34 o
  -5  16   3        0.03        0.05      0.27 o
  -4  16   3       13.75       13.70      0.67 o
  -3  16   3        3.69        2.68      0.39 o
  -2  16   3      120.39      128.23      2.54 o
  -1  16   3       83.95       83.84      1.83 o
   0  16   3        9.92        5.88      0.70 o
   1  16   3        8.00       11.65      0.78 o
   2  16   3        3.41        3.64      0.63 o
   3  16   3       29.62       34.30      0.92 o
   4  16   3       18.53       19.04      0.62 o
  -6  17   3       68.60       75.63      2.25 o
  -5  17   3       51.11       52.74      1.29 o
  -4  17   3       73.72       73.43      1.99 o
  -3  17   3       66.41       73.16      1.34 o
  -2  17   3        5.29        5.09      0.66 o
  -1  17   3        0.59        0.99      0.59 o
   0  17   3       55.45       53.08      1.46 o
   1  17   3        0.05        0.16      0.34 o
   2  17   3        3.22        3.08      0.47 o
   3  17   3       32.24       34.11      1.13 o
  -5  18   3        6.81        6.93      0.88 o
  -4  18   3        0.84        0.52      0.34 o
  -3  18   3        3.38        2.53      0.62 o
  -2  18   3       35.49       40.54      1.08 o
  -1  18   3       61.78       68.49      2.05 o
   0  18   3       15.17       11.70      0.83 o
   1  18   3        9.38       12.05      0.82 o
   2  18   3        0.10       -0.02      0.25 o
   3  18   3        5.36        5.79      0.87 o
  -4  19   3       36.01       42.93      3.33 o
  -3  19   3       15.06       14.59      0.88 o
  -2  19   3        0.82        0.25      0.35 o
  -1  19   3        2.62        1.24      0.46 o
   0  19   3       17.14       17.93      0.78 o
   1  19   3       16.20       22.65      0.81 o
   2  19   3        0.33        0.45      0.40 o
  -2  20   3       20.78       26.79      1.02 o
  -1  20   3       63.81       76.84      1.66 o
   0  20   3       34.51       40.74      1.28 o
 -10   0   4        0.00       -0.09      0.39 o
  -9   0   4      905.82      966.39     17.77 o
  -8   0   4      130.74      136.29      2.80 o
  -7   0   4      139.02      144.10      1.57 o
  -6   0   4       75.88       80.96      0.86 o
  -5   0   4     1073.42     1102.45      9.90 o
  -4   0   4      296.08      301.19      2.05 o
  -3   0   4     9984.91    10092.55    158.18 o
  -2   0   4    29889.59    35072.02    823.65 o
  -1   0   4     2519.86     2384.29     24.63 o
   0   0   4    13284.72    12298.79    246.40 o
   1   0   4      788.16      838.84      6.57 o
   2   0   4     1823.68     1891.18     18.26 o
   3   0   4     1319.41     1330.90     13.24 o
   4   0   4       95.23       95.55      2.19 o
   5   0   4        0.78        0.96      0.64 o
   6   0   4      132.17      133.82      2.63 o
   7   0   4       85.77       82.28      2.44 o
 -10   1   4        4.05        3.55      0.44 o
  -9   1   4       51.60       59.54      1.38 o
  -8   1   4       31.77       34.20      0.78 o
  -7   1   4       63.47       67.32      0.92 o
  -6   1   4       60.12       52.71      0.47 o
  -5   1   4       37.72       43.60      0.41 o
  -4   1   4      765.90      745.63      4.26 o
  -3   1   4      281.36      277.68      1.39 o
  -2   1   4     4340.17     4050.68     33.51 o
  -1   1   4      566.65      538.58      2.76 o
   0   1   4      193.60      192.24      1.08 o
   1   1   4       50.93       53.30      0.37 o
   2   1   4      635.68      700.13      3.96 o
   3   1   4      831.55      831.05      5.84 o
   4   1   4       25.91       30.30      0.73 o
   5   1   4       12.36       12.57      0.67 o
   6   1   4       40.08       47.46      1.20 o
   7   1   4       33.58       40.46      1.97 o
 -10   2   4       42.02       35.70      0.80 o
  -9   2   4      347.23      353.84      5.01 o
  -8   2   4      177.48      160.39      2.19 o
  -7   2   4       11.87       13.40      0.55 o
  -6   2   4      265.79      264.57      1.78 o
  -5   2   4       61.01       53.26      0.45 o
  -4   2   4       88.85       79.18      0.45 o
  -3   2   4       32.30       24.02      0.26 o
  -2   2   4    19306.79    20782.98    270.05 o
  -1   2   4     3769.47     3463.03     26.63 o
   0   2   4       60.09       59.23      0.70 o
   1   2   4        2.11        0.65      0.14 o
   2   2   4       52.25       70.04      0.86 o
   3   2   4      136.74      132.39      1.07 o
   4   2   4       76.39       68.54      1.27 o
   5   2   4       55.49       66.66      1.27 o
   6   2   4        0.01        0.46      0.37 o
   7   2   4        7.09       13.41      2.01 o
 -10   3   4        6.16        4.52      0.43 o
  -9   3   4       41.24       37.57      0.96 o
  -8   3   4        1.93        3.34      0.39 o
  -7   3   4      311.86      291.15      2.86 o
  -6   3   4      161.32      163.34      1.17 o
  -5   3   4      891.02      963.09      5.95 o
  -4   3   4      446.76      434.47      2.12 o
  -3   3   4     1229.65     1161.05      6.46 o
  -2   3   4     6807.75     6857.75     60.62 o
  -1   3   4      954.19      869.15      5.24 o
   0   3   4       42.13       47.46      0.44 o
   1   3   4        1.91        1.36      0.15 o
   2   3   4      357.36      389.50      2.57 o
   3   3   4       44.93       39.58      0.42 o
   4   3   4      222.70      222.42      2.67 o
   5   3   4      334.67      308.11      3.97 o
   6   3   4       71.86       76.55      1.43 o
   7   3   4        0.00        0.06      0.34 o
 -10   4   4       19.92       14.70      0.63 o
  -9   4   4       22.24       20.76      0.71 o
  -8   4   4       18.93       21.92      0.65 o
  -7   4   4       83.31       76.14      1.19 o
  -6   4   4      406.21      393.65      2.84 o
  -5   4   4      132.63      162.50      1.02 o
  -4   4   4      249.17      252.67      1.33 o
  -3   4   4      138.98      132.87      0.64 o
  -2   4   4       39.31       42.17      0.36 o
  -1   4   4      337.06      317.77      2.56 o
   0   4   4        1.64        1.01      0.14 o
   1   4   4       36.53       41.31      0.38 o
   2   4   4      254.91      288.88      2.04 o
   3   4   4      218.10      218.90      1.56 o
   4   4   4      111.24      113.41      1.58 o
   5   4   4        0.57        1.63      0.44 o
   6   4   4       20.08       20.63      0.65 o
   7   4   4        3.85        4.12      0.42 o
 -10   5   4        0.27        0.35      0.26 o
  -9   5   4      186.75      188.84      2.32 o
  -8   5   4      337.66      319.76      3.58 o
  -7   5   4      152.02      154.42      1.94 o
  -6   5   4       27.95       23.90      0.57 o
  -5   5   4      422.54      429.92      2.45 o
  -4   5   4      266.41      265.69      1.35 o
  -3   5   4      560.96      636.66      3.16 o
  -2   5   4      448.20      479.41      2.40 o
  -1   5   4      156.71      138.17      0.92 o
   0   5   4        7.31        9.75      0.34 o
   1   5   4       20.15       13.98      0.31 o
   2   5   4        4.14        3.54      0.18 o
   3   5   4      495.86      480.24      3.87 o
   4   5   4      165.73      159.83      1.79 o
   5   5   4      400.87      377.80      4.60 o
   6   5   4       40.23       40.82      0.86 o
   7   5   4        4.03        3.04      0.31 o
 -10   6   4       34.95       31.80      1.07 o
  -9   6   4       73.65       75.77      1.35 o
  -8   6   4       54.02       51.54      0.98 o
  -7   6   4       57.98       51.36      1.00 o
  -6   6   4      569.38      596.85      5.60 o
  -5   6   4      154.54      178.35      1.05 o
  -4   6   4      556.87      546.41      3.15 o
  -3   6   4      104.35      112.38      0.59 o
  -2   6   4      703.50      826.89      4.54 o
  -1   6   4       99.60      110.91      0.79 o
   0   6   4      417.89      461.60      2.82 o
   1   6   4       73.83       95.60      1.26 o
   2   6   4      313.18      335.85      2.30 o
   3   6   4        7.24        9.49      0.54 o
   4   6   4       94.88       99.74      1.48 o
   5   6   4       44.33       40.89      1.08 o
   6   6   4       27.29       24.55      0.70 o
   7   6   4        4.04        1.92      0.35 o
 -10   7   4        4.10        2.44      0.36 o
  -9   7   4        1.29        0.57      0.28 o
  -8   7   4        0.04        0.47      0.34 o
  -7   7   4       35.91       34.85      0.98 o
  -6   7   4      411.16      406.45      4.98 o
  -5   7   4     1126.76     1162.72      8.96 o
  -4   7   4      677.41      663.92      4.69 o
  -3   7   4     1983.60     2082.68     15.53 o
  -2   7   4       56.83       60.14      0.49 o
  -1   7   4     2124.08     2284.23     17.51 o
   0   7   4       51.33       54.27      0.63 o
   1   7   4      479.96      550.36      4.76 o
   2   7   4       35.36       41.75      0.73 o
   3   7   4        9.24       12.72      0.67 o
   4   7   4      145.97      152.55      2.18 o
   5   7   4       32.38       36.07      0.94 o
   6   7   4        0.02        0.04      0.30 o
   7   7   4        0.22        0.24      0.35 o
 -10   8   4        4.39        2.78      0.69 o
  -9   8   4        4.08        2.83      0.41 o
  -8   8   4        0.52        1.87      0.47 o
  -7   8   4      110.32      109.94      1.74 o
  -6   8   4        1.40        1.09      0.33 o
  -5   8   4       91.43       98.23      0.96 o
  -4   8   4      342.95      375.95      2.49 o
  -3   8   4      108.93      106.41      0.67 o
  -2   8   4      859.25      918.60      5.73 o
  -1   8   4      576.93      607.58      3.67 o
   0   8   4     1448.84     1509.26     12.65 o
   1   8   4      414.80      434.01      3.37 o
   2   8   4      769.34      757.89      7.87 o
   3   8   4        1.10        1.40      0.38 o
   4   8   4       57.26       55.39      1.12 o
   5   8   4       31.80       28.46      0.84 o
   6   8   4        4.45        6.09      0.51 o
  -9   9   4        0.99        0.84      0.36 o
  -8   9   4        9.16       10.25      0.65 o
  -7   9   4        1.99        2.15      0.43 o
  -6   9   4      119.14      117.87      1.48 o
  -5   9   4      181.85      172.32      1.99 o
  -4   9   4      686.57      690.68      4.95 o
  -3   9   4      195.31      196.98      1.13 o
  -2   9   4      158.71      184.12      1.07 o
  -1   9   4        6.45        4.58      0.28 o
   0   9   4       63.47       67.32      0.74 o
   1   9   4        8.84        6.92      0.43 o
   2   9   4      286.04      279.54      3.70 o
   3   9   4       12.87       12.75      0.59 o
   4   9   4       10.05        9.62      0.57 o
   5   9   4        4.08        4.01      0.46 o
   6   9   4        3.26        1.49      0.26 o
  -9  10   4        0.16        0.02      0.26 o
  -8  10   4        0.26       -0.06      0.39 o
  -7  10   4       21.14       20.56      0.78 o
  -6  10   4       58.73       58.61      1.12 o
  -5  10   4       93.13       82.82      1.10 o
  -4  10   4     1130.75     1078.74     10.40 o
  -3  10   4        5.79        4.17      0.18 o
  -2  10   4      202.98      174.20      1.21 o
  -1  10   4      297.11      287.62      2.22 o
   0  10   4      122.15      139.84      1.41 o
   1  10   4      226.99      225.41      2.40 o
   2  10   4       66.45       58.42      1.05 o
   3  10   4       10.17       11.15      0.60 o
   4  10   4       38.09       34.86      1.05 o
   5  10   4        0.10        0.17      0.32 o
   6  10   4        2.09        0.78      0.25 o
  -9  11   4        1.88        1.84      0.59 o
  -8  11   4       59.95       68.06      1.48 o
  -7  11   4        0.43        0.38      0.34 o
  -6  11   4        6.28        6.53      0.46 o
  -5  11   4       35.89       37.38      0.67 o
  -4  11   4      104.67      102.36      1.18 o
  -3  11   4       24.17       26.52      0.55 o
  -2  11   4      150.06      148.14      1.53 o
  -1  11   4      193.58      196.55      1.89 o
   0  11   4       24.67       24.80      0.62 o
   1  11   4      281.47      289.39      3.18 o
   2  11   4        9.70       10.93      0.53 o
   3  11   4       29.07       23.79      0.79 o
   4  11   4        2.89        3.76      0.45 o
   5  11   4        4.49        5.48      0.55 o
   6  11   4       11.58       12.81      0.70 o
  -9  12   4       12.06        9.16      1.69 o
  -8  12   4        1.59        1.37      0.61 o
  -7  12   4       62.16       61.58      1.76 o
  -6  12   4       30.56       29.40      0.83 o
  -5  12   4       45.89       46.05      0.80 o
  -4  12   4      176.02      154.86      1.84 o
  -3  12   4      187.47      176.99      2.08 o
  -2  12   4        0.73        0.92      0.41 o
  -1  12   4       16.89       17.60      0.72 o
   0  12   4       82.71       79.73      1.45 o
   1  12   4      240.00      258.28      3.76 o
   2  12   4       12.41       10.11      0.64 o
   3  12   4        0.03        0.57      0.38 o
   4  12   4        1.29        1.63      0.51 o
   5  12   4        4.02        3.77      0.49 o
  -8  13   4        0.23       -0.07      0.40 o
  -7  13   4        1.05        1.21      0.52 o
  -6  13   4       46.88       43.62      1.17 o
  -5  13   4        0.17        0.34      0.28 o
  -4  13   4      335.98      330.03      4.05 o
  -3  13   4        8.93       10.80      0.47 o
  -2  13   4       52.31       48.12      1.24 o
  -1  13   4       32.32       29.34      0.98 o
   0  13   4      362.78      359.20      4.84 o
   1  13   4       39.76       40.27      1.20 o
   2  13   4      156.74      156.82      2.14 o
   3  13   4       62.04       58.33      1.27 o
   4  13   4       25.12       27.49      0.77 o
   5  13   4        5.92        6.63      0.81 o
  -8  14   4        0.10        0.52      0.52 o
  -7  14   4        7.63        7.64      0.68 o
  -6  14   4       36.20       38.65      1.20 o
  -5  14   4        7.49        7.70      0.44 o
  -4  14   4        0.49        0.57      0.31 o
  -3  14   4        1.77        1.23      0.46 o
  -2  14   4      184.68      192.24      3.08 o
  -1  14   4       93.76      102.08      2.03 o
   0  14   4      118.68      138.05      2.52 o
   1  14   4        0.15        0.81      0.46 o
   2  14   4        8.20        8.36      0.71 o
   3  14   4       81.75       84.99      1.51 o
   4  14   4        5.53        4.20      0.45 o
   5  14   4        7.25        6.69      0.45 o
  -7  15   4       68.41       79.14      1.57 o
  -6  15   4       10.13        6.96      0.60 o
  -5  15   4       24.17       25.55      0.61 o
  -4  15   4       36.12       36.25      0.90 o
  -3  15   4      227.47      229.87      3.49 o
  -2  15   4       98.07      108.27      2.08 o
  -1  15   4      239.46      231.50      3.41 o
   0  15   4      659.95      635.12      9.14 o
   1  15   4        1.14        0.81      0.48 o
   2  15   4       10.69       11.26      0.74 o
   3  15   4       11.14       14.87      0.75 o
   4  15   4        0.20        0.20      0.28 o
  -7  16   4        6.99        7.59      1.72 o
  -6  16   4        4.68        2.21      0.46 o
  -5  16   4       45.89       44.02      1.19 o
  -4  16   4       16.78       17.41      0.84 o
  -3  16   4       31.22       30.63      1.05 o
  -2  16   4       72.32       79.79      1.64 o
  -1  16   4       30.29       32.72      1.10 o
   0  16   4        0.04        3.62      0.73 o
   1  16   4        5.08        6.51      0.72 o
   2  16   4       54.11       47.30      1.06 o
   3  16   4        0.19        0.06      0.27 o
  -6  17   4       52.89       60.15      3.10 o
  -5  17   4       26.82       29.24      1.07 o
  -4  17   4        5.32        4.63      0.45 o
  -3  17   4       10.07       10.26      0.57 o
  -2  17   4        3.50        4.41      0.62 o
  -1  17   4        2.89        2.47      0.52 o
   0  17   4      132.38      132.09      2.50 o
   1  17   4        1.42        1.04      0.45 o
   2  17   4        2.96        2.84      0.43 o
   3  17   4        1.01        1.44      0.49 o
  -5  18   4        3.42        1.06      0.43 o
  -4  18   4       91.18       93.38      2.02 o
  -3  18   4        1.02        0.24      0.29 o
  -2  18   4       47.10       52.66      1.31 o
  -1  18   4       20.96       22.40      0.96 o
   0  18   4       45.46       46.59      1.09 o
   1  18   4       22.00       22.88      0.81 o
   2  18   4        7.06        8.71      0.86 o
  -4  19   4        2.83        1.82      0.55 o
  -3  19   4       89.11       96.42      1.89 o
  -2  19   4       14.32       17.24      0.66 o
  -1  19   4       38.27       47.10      1.08 o
   0  19   4        0.08        0.44      0.36 o
   1  19   4       32.22       39.52      1.42 o
 -11   1   5        0.08        0.65      0.46 o
 -10   1   5        0.10        0.21      0.29 o
  -9   1   5      294.95      289.09      3.71 o
  -8   1   5       84.90       77.51      1.19 o
  -7   1   5       89.96       90.38      0.98 o
  -6   1   5        0.19        1.01      0.18 o
  -5   1   5       58.69       67.88      0.48 o
  -4   1   5       35.00       35.73      0.55 o
  -3   1   5     4582.48     4305.11     38.90 o
  -2   1   5     7757.78     7944.42     81.75 o
  -1   1   5      775.87      759.20      5.06 o
   0   1   5      378.86      366.81      2.08 o
   1   1   5     3192.52     3468.04     28.57 o
   2   1   5       17.45       15.71      0.29 o
   3   1   5       26.87       34.86      0.72 o
   4   1   5      100.27      105.68      2.10 o
   5   1   5        0.21       -0.07      0.37 o
   6   1   5       81.97       93.92      3.15 o
   7   1   5        3.44        2.84      0.52 o
 -11   2   5       17.67       20.65      0.96 o
 -10   2   5       36.95       37.02      0.88 o
  -9   2   5      110.50      108.34      1.69 o
  -8   2   5       60.47       60.95      0.91 o
  -7   2   5      344.76      352.67      3.58 o
  -6   2   5       63.06       49.69      0.50 o
  -5   2   5        8.45        9.82      0.19 o
  -4   2   5     3349.15     3238.07     24.21 o
  -3   2   5      431.60      455.98      2.34 o
  -2   2   5      111.31       97.40      0.61 o
  -1   2   5        5.33        4.76      0.20 o
   0   2   5     1048.92     1110.08      7.13 o
   1   2   5     3118.84     3113.59     24.37 o
   2   2   5       92.12       95.30      0.69 o
   3   2   5      123.65      131.92      1.41 o
   4   2   5      349.07      363.26      4.07 o
   5   2   5        6.16        3.61      0.51 o
   6   2   5       33.46       44.48      4.20 o
   7   2   5       92.64      100.76      1.49 o
 -11   3   5        0.04        0.42      0.46 o
 -10   3   5      177.12      181.55      2.72 o
  -9   3   5      271.89      292.38      3.46 o
  -8   3   5       19.91       19.03      0.62 o
  -7   3   5       62.03       67.51      0.97 o
  -6   3   5      330.72      361.55      2.30 o
  -5   3   5     1120.19     1234.62      7.60 o
  -4   3   5      385.79      350.79      1.66 o
  -3   3   5     1244.74     1200.24      6.69 o
  -2   3   5     1482.38     1423.17      8.63 o
  -1   3   5       24.20       21.29      0.29 o
   0   3   5       28.89       29.06      0.29 o
   1   3   5      140.61      153.95      1.03 o
   2   3   5       72.42       60.67      0.55 o
   3   3   5       87.86       81.00      0.99 o
   4   3   5        9.58       14.02      1.25 o
   5   3   5      154.68      149.96      2.15 o
   6   3   5       58.31       57.53      1.15 o
   7   3   5       10.03        9.88      0.60 o
 -10   4   5       49.13       47.34      0.89 o
  -9   4   5        0.19       -0.06      0.24 o
  -8   4   5       99.86      102.75      1.44 o
  -7   4   5       90.93       89.85      1.35 o
  -6   4   5      472.71      476.85      3.24 o
  -5   4   5      718.34      726.64      4.37 o
  -4   4   5      385.56      405.31      1.91 o
  -3   4   5     1067.39     1078.26      6.02 o
  -2   4   5     3564.79     3756.55     28.57 o
  -1   4   5      532.48      477.18      3.50 o
   0   4   5      960.39      925.58      7.50 o
   1   4   5        7.86        8.32      0.23 o
   2   4   5      193.53      191.83      1.21 o
   3   4   5       19.67       20.29      0.66 o
   4   4   5        8.87        9.30      0.69 o
   5   4   5      240.96      236.60      2.89 o
   6   4   5       11.49       12.49      0.60 o
 -10   5   5        0.17        0.36      0.23 o
  -9   5   5       20.92       22.52      0.58 o
  -8   5   5       42.97       41.49      0.82 o
  -7   5   5       15.72       13.31      0.59 o
  -6   5   5     1031.03     1060.40      9.98 o
  -5   5   5      376.55      396.27      2.21 o
  -4   5   5      367.70      374.06      1.84 o
  -3   5   5     1295.23     1250.30      7.00 o
  -2   5   5      332.75      323.11      1.75 o
  -1   5   5        0.80        0.91      0.12 o
   0   5   5       26.33       23.37      0.40 o
   1   5   5        2.09        2.91      0.16 o
   2   5   5      113.49      113.88      0.98 o
   3   5   5        6.16        6.70      0.42 o
   4   5   5      109.94      100.55      1.64 o
   5   5   5      205.99      190.00      2.41 o
   6   5   5       15.77       16.75      0.53 o
 -10   6   5        7.63        8.78      0.43 o
  -9   6   5        5.34        5.95      0.41 o
  -8   6   5       96.02       93.38      1.31 o
  -7   6   5      294.90      275.16      3.06 o
  -6   6   5      573.64      560.04      5.95 o
  -5   6   5       80.18       73.99      0.60 o
  -4   6   5       84.54       85.92      0.51 o
  -3   6   5      497.31      511.06      2.59 o
  -2   6   5        6.09        9.71      0.17 o
  -1   6   5      133.21      124.58      1.17 o
   0   6   5      111.36      123.36      1.32 o
   1   6   5      334.13      318.18      2.21 o
   2   6   5       10.40        9.98      0.29 o
   3   6   5       19.42       20.66      0.76 o
   4   6   5      127.97      124.90      1.96 o
   5   6   5       27.46       36.76      0.86 o
   6   6   5       10.20        8.96      0.69 o
 -10   7   5        1.63        0.88      0.27 o
  -9   7   5       84.90       79.39      1.44 o
  -8   7   5      116.32      119.09      1.82 o
  -7   7   5      173.89      158.56      2.27 o
  -6   7   5       41.58       38.07      0.98 o
  -5   7   5       54.92       48.96      0.52 o
  -4   7   5      555.44      608.55      3.65 o
  -3   7   5       49.85       58.32      0.43 o
  -2   7   5     5512.37     5704.57     53.76 o
  -1   7   5       18.79       16.06      0.35 o
   0   7   5     1334.22     1505.58     12.49 o
   1   7   5        1.20        0.34      0.18 o
   2   7   5        0.05        0.60      0.30 o
   3   7   5      117.26      115.18      1.66 o
   4   7   5      116.23      128.96      1.94 o
   5   7   5        8.00       10.55      0.70 o
   6   7   5        0.05        0.18      0.30 o
 -10   8   5        7.72        9.29      0.49 o
  -9   8   5       44.82       43.82      1.13 o
  -8   8   5        0.11        0.82      0.39 o
  -7   8   5      235.00      251.09      3.26 o
  -6   8   5       37.93       35.04      0.87 o
  -5   8   5      179.23      186.29      1.60 o
  -4   8   5       71.67       62.65      0.45 o
  -3   8   5      154.67      129.88      0.82 o
  -2   8   5        6.43        4.30      0.18 o
  -1   8   5       27.12       20.80      0.37 o
   0   8   5      665.28      687.01      5.19 o
   1   8   5        1.24        1.13      0.33 o
   2   8   5      185.70      183.91      2.11 o
   3   8   5       42.40       39.54      0.90 o
   4   8   5       26.52       25.22      0.80 o
   5   8   5        1.06        1.52      0.41 o
   6   8   5        0.26        0.70      0.32 o
 -10   9   5        3.94        4.04      1.16 o
  -9   9   5        3.04        2.01      0.48 o
  -8   9   5       77.56       73.62      1.26 o
  -7   9   5      181.64      188.39      2.58 o
  -6   9   5       29.82       31.33      0.79 o
  -5   9   5      944.81      917.83     10.22 o
  -4   9   5      309.41      304.00      1.89 o
  -3   9   5      464.13      437.12      2.50 o
  -2   9   5       73.61       78.78      0.67 o
  -1   9   5      102.06      108.63      1.00 o
   0   9   5      203.24      183.61      1.50 o
   1   9   5        9.36        8.26      0.53 o
   2   9   5      409.73      422.76      4.77 o
   3   9   5      192.75      188.90      2.45 o
   4   9   5        0.02        0.36      0.36 o
   5   9   5        3.29        2.83      0.47 o
   6   9   5       34.52       40.44      1.06 o
  -9  10   5       68.42       77.18      1.50 o
  -8  10   5       12.94       14.97      0.74 o
  -7  10   5        7.93        6.80      0.64 o
  -6  10   5       80.61       78.08      1.29 o
  -5  10   5       53.30       51.45      0.95 o
  -4  10   5      117.04      115.25      1.09 o
  -3  10   5        3.61        2.65      0.17 o
  -2  10   5      483.93      497.42      3.97 o
  -1  10   5       18.62       22.31      0.38 o
   0  10   5      219.77      235.96      2.50 o
   1  10   5       23.26       20.19      0.72 o
   2  10   5      516.29      504.71      5.52 o
   3  10   5       25.83       24.56      0.70 o
   4  10   5       29.74       30.50      0.82 o
   5  10   5        6.38        7.72      0.38 o
  -9  11   5        0.47        0.96      0.43 o
  -8  11   5       15.57       16.00      0.80 o
  -7  11   5       91.68       98.46      1.63 o
  -6  11   5      124.24      114.80      1.84 o
  -5  11   5        0.00        0.43      0.30 o
  -4  11   5      621.99      619.03      6.20 o
  -3  11   5      195.78      216.36      2.34 o
  -2  11   5       26.95       27.90      0.53 o
  -1  11   5       83.63       72.83      1.12 o
   0  11   5        0.74        0.51      0.35 o
   1  11   5        7.85        5.30      0.44 o
   2  11   5      247.54      242.29      2.79 o
   3  11   5       16.33       21.95      0.73 o
   4  11   5        0.28        0.39      0.37 o
   5  11   5        0.32        0.16      0.24 o
  -9  12   5       19.49       20.17      0.91 o
  -8  12   5        2.88        3.21      0.59 o
  -7  12   5       59.66       64.92      1.51 o
  -6  12   5       40.02       42.58      0.99 o
  -5  12   5      533.97      521.48      5.92 o
  -4  12   5        3.45        4.29      0.38 o
  -3  12   5        0.18        0.13      0.22 o
  -2  12   5       34.66       29.27      0.78 o
  -1  12   5       11.80       13.40      0.54 o
   0  12   5      182.93      175.57      2.12 o
   1  12   5        0.88        0.67      0.42 o
   2  12   5      230.56      227.95      2.87 o
   3  12   5      168.00      162.80      2.11 o
   4  12   5        1.16        0.86      0.39 o
   5  12   5        2.17        2.14      0.40 o
  -8  13   5        0.97       -0.03      0.36 o
  -7  13   5       14.43       14.47      0.86 o
  -6  13   5       27.58       26.14      0.68 o
  -5  13   5        0.05       -0.02      0.25 o
  -4  13   5       89.85       85.39      1.28 o
  -3  13   5       39.51       37.03      0.80 o
  -2  13   5       71.17       63.88      1.32 o
  -1  13   5       15.37       19.94      0.66 o
   0  13   5       60.04       55.13      1.17 o
   1  13   5       54.04       58.12      1.20 o
   2  13   5        0.45        1.27      0.41 o
   3  13   5       39.05       33.76      0.95 o
   4  13   5        5.23        2.80      0.64 o
  -8  14   5       14.77       13.96      0.72 o
  -7  14   5        4.28        2.97      0.50 o
  -6  14   5       67.19       66.70      1.16 o
  -5  14   5       60.74       61.73      1.14 o
  -4  14   5       17.59       13.41      0.50 o
  -3  14   5      298.81      312.08      4.75 o
  -2  14   5        1.23        3.65      0.49 o
  -1  14   5       71.70       72.21      1.48 o
   0  14   5       36.91       29.07      0.87 o
   1  14   5        0.81        0.74      0.40 o
   2  14   5       22.20       18.74      0.72 o
   3  14   5       85.44       76.24      1.30 o
   4  14   5        4.53        5.84      0.58 o
  -7  15   5        3.43        1.86      0.73 o
  -6  15   5        1.35        1.86      0.37 o
  -5  15   5        2.70        3.46      0.38 o
  -4  15   5       39.51       38.02      0.95 o
  -3  15   5       32.64       41.35      1.15 o
  -2  15   5       35.55       40.69      1.28 o
  -1  15   5      331.44      309.14      4.31 o
   0  15   5      133.00      129.61      2.17 o
   1  15   5        3.95        3.39      0.44 o
   2  15   5       46.76       44.14      1.07 o
   3  15   5       12.12       11.45      0.96 o
  -7  16   5       10.58       12.52      0.73 o
  -6  16   5       18.11       16.67      1.00 o
  -5  16   5       57.53       59.70      1.29 o
  -4  16   5       35.17       35.97      1.00 o
  -3  16   5        1.09        0.90      0.46 o
  -2  16   5      100.25       97.77      2.17 o
  -1  16   5      292.09      313.40      4.65 o
   0  16   5        7.59        8.62      0.65 o
   1  16   5        1.35        1.94      0.38 o
   2  16   5        5.19        5.06      0.42 o
   3  16   5        0.38        0.59      0.32 o
  -6  17   5       21.95       23.58      1.43 o
  -5  17   5        0.33        0.13      0.27 o
  -4  17   5       39.26       41.48      0.96 o
  -3  17   5       50.74       51.85      1.08 o
  -2  17   5        4.26        4.95      0.59 o
  -1  17   5      295.00      296.41      4.19 o
   0  17   5        0.07        0.29      0.35 o
   1  17   5       12.87       10.62      0.82 o
   2  17   5        4.70        3.48      0.50 o
  -5  18   5        4.24        1.58      0.71 o
  -4  18   5       29.31       35.25      0.77 o
  -3  18   5        2.75        1.20      0.37 o
  -2  18   5       38.89       41.69      1.05 o
  -1  18   5       82.44       91.48      1.79 o
   0  18   5        0.25        0.37      0.38 o
   1  18   5       13.29       14.71      0.65 o
  -4  19   5       15.85       22.35      1.68 o
  -3  19   5        2.00        1.18      0.47 o
  -2  19   5        7.32        5.61      0.90 o
  -1  19   5        0.21       -0.13      0.31 o
   0  19   5        3.07        1.61      0.40 o
 -11   0   6       51.77       52.84      2.19 o
 -10   0   6       75.73       86.35      1.97 o
  -9   0   6      317.50      326.26      5.35 o
  -8   0   6        8.65       10.22      0.58 o
  -7   0   6       98.63       92.49      1.18 o
  -6   0   6       34.01       26.66      0.56 o
  -5   0   6        3.33        3.76      0.23 o
  -4   0   6     2855.11     2727.17     30.86 o
  -3   0   6     4288.34     4255.62     54.37 o
  -2   0   6        2.47        2.44      0.17 o
  -1   0   6      212.89      217.10      2.01 o
   0   0   6      292.00      303.02      2.34 o
   1   0   6      570.41      658.47      6.02 o
   2   0   6      142.04      142.74      1.91 o
   3   0   6       74.80       93.46      2.28 o
   4   0   6       27.93       36.59      1.57 o
   5   0   6       15.15       13.29      1.04 o
   6   0   6       92.19       79.00      5.23 o
 -11   1   6       29.07       28.12      0.90 o
 -10   1   6       77.05       82.89      1.44 o
  -9   1   6        5.67        5.84      0.83 o
  -8   1   6        0.99        1.50      0.30 o
  -7   1   6       45.23       43.45      0.65 o
  -6   1   6     1192.86     1316.81      9.31 o
  -5   1   6       40.06       38.62      0.37 o
  -4   1   6     1218.90     1352.51      9.17 o
  -3   1   6      268.37      252.72      1.53 o
  -2   1   6      840.62      962.20      5.62 o
  -1   1   6     2336.33     2243.42     20.05 o
   0   1   6      729.79      852.34      5.26 o
   1   1   6      917.58      947.88      6.54 o
   2   1   6       73.36       81.49      1.10 o
   3   1   6       47.05       52.29      0.96 o
   4   1   6       32.06       32.56      1.19 o
   5   1   6      323.92      355.77      4.48 o
   6   1   6        0.12        0.71      0.37 o
 -11   2   6       46.13       55.16      1.13 o
 -10   2   6        0.40        0.03      0.29 o
  -9   2   6        0.94        0.63      0.37 o
  -8   2   6      194.16      190.89      2.07 o
  -7   2   6       76.50       71.34      0.88 o
  -6   2   6      351.16      355.35      2.29 o
  -5   2   6      553.88      522.46      3.08 o
  -4   2   6      879.68      901.57      5.68 o
  -3   2   6     1521.60     1483.18      9.99 o
  -2   2   6        0.47        0.86      0.12 o
  -1   2   6        0.24        0.87      0.15 o
   0   2   6     1008.88     1010.01      6.44 o
   1   2   6       85.50       85.79      0.66 o
   2   2   6       13.08       14.24      0.34 o
   3   2   6        0.69        1.98      0.47 o
   4   2   6      257.69      255.54      3.16 o
   5   2   6       26.12       30.08      0.95 o
   6   2   6        9.28        7.32      0.60 o
 -11   3   6       34.93       32.62      0.66 o
 -10   3   6        0.04        0.13      0.31 o
  -9   3   6      107.33      112.40      1.42 o
  -8   3   6       55.29       50.87      0.91 o
  -7   3   6      383.03      402.94      3.56 o
  -6   3   6      207.47      218.92      1.57 o
  -5   3   6       55.38       65.85      0.67 o
  -4   3   6      181.61      185.02      0.95 o
  -3   3   6       50.60       57.07      0.39 o
  -2   3   6      218.08      211.61      1.11 o
  -1   3   6      415.58      406.65      2.82 o
   0   3   6        1.00        1.44      0.13 o
   1   3   6        0.06        0.60      0.15 o
   2   3   6      889.22      918.66      8.13 o
   3   3   6       80.27       87.60      1.29 o
   4   3   6      273.38      272.89      3.57 o
   5   3   6       15.01       21.33      0.92 o
   6   3   6        6.04        2.23      0.33 o
 -11   4   6        0.02       -0.02      0.23 o
 -10   4   6      156.58      148.27      3.08 o
  -9   4   6       51.61       49.39      0.89 o
  -8   4   6      562.71      578.36      6.44 o
  -7   4   6        0.23        0.51      0.25 o
  -6   4   6       92.64       91.15      0.74 o
  -5   4   6       42.43       45.26      0.50 o
  -4   4   6        8.07        8.11      0.15 o
  -3   4   6      274.13      280.21      1.43 o
  -2   4   6      979.78     1023.44      6.14 o
  -1   4   6     1450.75     1440.42     10.18 o
   0   4   6       81.62       69.41      0.78 o
   1   4   6        2.86        1.98      0.18 o
   2   4   6       28.86       26.91      0.48 o
   3   4   6     1098.27     1122.82     12.06 o
   4   4   6       13.23       13.63      0.65 o
   5   4   6        5.01        5.02      0.46 o
   6   4   6       37.76       39.75      0.99 o
 -11   5   6       70.50       74.13      1.87 o
 -10   5   6       74.90       64.89      1.02 o
  -9   5   6       14.24       16.34      0.56 o
  -8   5   6      106.15      102.56      1.51 o
  -7   5   6      111.00      116.43      1.47 o
  -6   5   6      360.13      349.51      2.82 o
  -5   5   6       13.59       13.27      0.25 o
  -4   5   6      384.54      360.80      1.78 o
  -3   5   6        5.83        9.66      0.13 o
  -2   5   6       32.67       35.65      0.33 o
  -1   5   6        2.77        2.21      0.17 o
   0   5   6      339.17      330.67      3.68 o
   1   5   6      405.36      375.13      2.90 o
   2   5   6      532.96      510.04      4.44 o
   3   5   6      210.23      207.39      2.66 o
   4   5   6      286.99      288.66      3.73 o
   5   5   6        4.02        7.51      0.50 o
   6   5   6        0.01        0.21      0.32 o
 -10   6   6        5.26        4.10      0.57 o
  -9   6   6       63.97       58.81      1.11 o
  -8   6   6       89.50       91.60      1.47 o
  -7   6   6       10.41        9.32      0.48 o
  -6   6   6      238.42      257.22      2.47 o
  -5   6   6        5.50        5.08      0.22 o
  -4   6   6       30.51       23.29      0.25 o
  -3   6   6      726.52      762.02      4.29 o
  -2   6   6       26.09       34.31      0.34 o
  -1   6   6      113.80      102.94      1.04 o
   0   6   6      292.65      263.35      2.22 o
   1   6   6       39.76       43.69      0.68 o
   2   6   6        0.35        1.35      0.31 o
   3   6   6      220.42      233.73      3.23 o
   4   6   6        7.55        7.48      0.73 o
   5   6   6        0.02        0.59      0.39 o
   6   6   6        1.13        0.43      0.36 o
 -10   7   6        0.27        0.21      0.24 o
  -9   7   6      123.72      118.17      1.86 o
  -8   7   6        4.60        3.42      0.55 o
  -7   7   6        0.56        0.91      0.43 o
  -6   7   6       44.56       42.99      0.94 o
  -5   7   6        1.39        5.13      0.26 o
  -4   7   6      374.94      402.41      2.32 o
  -3   7   6       31.74       37.72      0.32 o
  -2   7   6     4260.90     4310.36     40.07 o
  -1   7   6      646.47      719.69      5.24 o
   0   7   6      530.07      504.03      4.19 o
   1   7   6      473.59      479.63      4.40 o
   2   7   6       52.71       47.99      0.95 o
   3   7   6      633.98      652.20      8.31 o
   4   7   6        9.28       10.59      0.65 o
   5   7   6        2.97        4.38      0.52 o
 -10   8   6        0.43        0.25      0.25 o
  -9   8   6        6.86        3.77      0.49 o
  -8   8   6      195.03      199.34      3.00 o
  -7   8   6      276.27      271.09      3.72 o
  -6   8   6       23.96       21.51      0.73 o
  -5   8   6      323.85      326.44      2.49 o
  -4   8   6        0.36        0.49      0.12 o
  -3   8   6      131.37      126.07      0.78 o
  -2   8   6        9.45        9.04      0.29 o
  -1   8   6      165.19      173.63      1.47 o
   0   8   6       29.24       30.82      0.59 o
   1   8   6      319.69      315.43      3.91 o
   2   8   6      865.43      873.00      9.88 o
   3   8   6       13.24       13.07      0.64 o
   4   8   6        3.55        4.71      0.56 o
   5   8   6       14.39       13.66      0.62 o
 -10   9   6        9.05        8.53      0.87 o
  -9   9   6        0.79        0.64      0.31 o
  -8   9   6       44.10       44.43      1.15 o
  -7   9   6      359.57      364.28      4.90 o
  -6   9   6       12.62       16.15      0.64 o
  -5   9   6      368.25      354.73      3.76 o
  -4   9   6      542.65      560.85      3.92 o
  -3   9   6        3.30        5.16      0.19 o
  -2   9   6       86.06       77.72      0.71 o
  -1   9   6       36.09       39.83      0.64 o
   0   9   6      191.38      204.15      2.52 o
   1   9   6     1097.97     1054.10     11.81 o
   2   9   6      159.44      156.50      2.02 o
   3   9   6      101.04      106.20      1.62 o
   4   9   6        7.80        7.46      0.55 o
   5   9   6       26.92       32.55      1.04 o
 -10  10   6       30.74       35.55      1.24 o
  -9  10   6       33.05       28.76      0.78 o
  -8  10   6       22.89       20.45      0.77 o
  -7  10   6        1.42        2.66      0.46 o
  -6  10   6      139.65      140.21      1.88 o
  -5  10   6      795.62      781.00      9.06 o
  -4  10   6      452.51      449.27      3.97 o
  -3  10   6       42.01       46.37      0.57 o
  -2  10   6       11.07       13.82      0.40 o
  -1  10   6       13.21       21.40      0.57 o
   0  10   6       32.75       26.24      0.66 o
   1  10   6      341.43      343.88      3.91 o
   2  10   6      188.10      193.23      2.33 o
   3  10   6       96.78      101.86      1.47 o
   4  10   6        0.10        0.12      0.24 o
   5  10   6        9.37        6.62      0.70 o
  -9  11   6        9.25        6.47      0.76 o
  -8  11   6       22.96       25.58      0.88 o
  -7  11   6      185.71      187.41      3.03 o
  -6  11   6       17.06       16.23      0.79 o
  -5  11   6        1.13        0.89      0.26 o
  -4  11   6      280.12      267.73      3.20 o
  -3  11   6       63.74       58.54      0.84 o
  -2  11   6       33.77       33.16      0.69 o
  -1  11   6        5.95        2.95      0.42 o
   0  11   6       10.12       11.29      0.57 o
   1  11   6       50.05       47.82      0.97 o
   2  11   6       17.89       16.49      0.63 o
   3  11   6       31.53       31.45      0.83 o
   4  11   6        5.77        8.65      0.49 o
   5  11   6       49.62       62.29      1.71 o
  -9  12   6       39.82       41.07      1.22 o
  -8  12   6       82.54       80.81      1.41 o
  -7  12   6       28.60       30.47      0.83 o
  -6  12   6        8.21        8.68      0.52 o
  -5  12   6      662.98      659.51      8.15 o
  -4  12   6      142.87      147.78      1.92 o
  -3  12   6      175.61      158.13      1.96 o
  -2  12   6       21.10       25.12      0.66 o
  -1  12   6       24.39       22.78      0.71 o
   0  12   6      148.23      137.91      1.83 o
   1  12   6      143.35      140.79      2.10 o
   2  12   6      227.85      224.16      2.96 o
   3  12   6       47.66       43.44      1.09 o
   4  12   6       26.26       26.69      0.74 o
  -9  13   6        8.58        7.86      0.80 o
  -8  13   6       72.55       76.37      1.47 o
  -7  13   6        3.02        3.26      0.46 o
  -6  13   6      148.24      152.39      2.28 o
  -5  13   6      327.12      337.79      5.18 o
  -4  13   6      268.42      268.72      3.50 o
  -3  13   6        1.92        2.91      0.39 o
  -2  13   6       35.30       44.38      1.10 o
  -1  13   6       10.35       12.64      0.61 o
   0  13   6      177.02      177.64      3.48 o
   1  13   6       38.07       33.83      0.93 o
   2  13   6        5.48        3.07      0.35 o
   3  13   6        7.01        4.79      0.95 o
   4  13   6       78.16       84.50      1.37 o
  -8  14   6       48.92       52.66      1.16 o
  -7  14   6        4.31        2.04      0.61 o
  -6  14   6       12.43       12.18      0.81 o
  -5  14   6       14.74       12.71      0.63 o
  -4  14   6       37.84       34.36      0.89 o
  -3  14   6        6.84        6.43      0.79 o
  -2  14   6       32.25       30.39      0.91 o
  -1  14   6       72.44       66.93      1.18 o
   0  14   6       29.86       25.37      0.82 o
   1  14   6       23.77       22.45      0.83 o
   2  14   6       26.19       26.89      0.85 o
   3  14   6        0.00       -0.05      0.25 o
  -8  15   6       15.77       14.88      1.74 o
  -7  15   6       19.91       20.92      0.76 o
  -6  15   6        1.94        1.91      0.40 o
  -5  15   6       84.63       79.01      1.47 o
  -4  15   6        3.61        3.02      0.46 o
  -3  15   6        3.11        3.54      0.49 o
  -2  15   6       44.81       48.98      1.25 o
  -1  15   6       54.95       61.49      1.39 o
   0  15   6       70.46       67.74      1.22 o
   1  15   6        4.11        3.28      0.50 o
   2  15   6       35.09       41.13      1.12 o
   3  15   6        1.97        3.70      0.44 o
  -7  16   6        4.48        2.05      0.59 o
  -6  16   6       19.23       18.00      0.68 o
  -5  16   6       35.42       40.38      0.99 o
  -4  16   6        7.68        7.83      0.56 o
  -3  16   6       86.27       89.47      1.74 o
  -2  16   6      189.02      170.36      2.85 o
  -1  16   6       78.98       75.17      1.42 o
   0  16   6       99.09       98.37      1.80 o
   1  16   6        3.97        3.82      0.50 o
   2  16   6       44.21       47.65      0.94 o
  -6  17   6        2.51        1.63      0.60 o
  -5  17   6       27.72       26.28      1.02 o
  -4  17   6        0.14        0.59      0.39 o
  -3  17   6        7.23        6.51      0.49 o
  -2  17   6        6.83        7.46      0.69 o
  -1  17   6        8.72       11.27      0.66 o
   0  17   6        9.64        9.75      0.66 o
   1  17   6        4.70        2.67      0.44 o
  -5  18   6        2.14        1.37      0.67 o
  -4  18   6        1.48        1.69      0.47 o
  -3  18   6        2.46        1.80      0.31 o
  -2  18   6        0.10        0.27      0.29 o
  -1  18   6       23.61       22.88      0.74 o
   0  18   6        7.44        9.09      0.59 o
  -4  19   6        7.51        8.37      1.14 o
  -3  19   6       13.95       16.93      1.26 o
  -2  19   6       21.57       24.08      0.88 o
  -1  19   6       10.82       10.28      0.86 o
 -11   1   7        4.12        3.08      0.40 o
 -10   1   7        6.39        6.53      0.59 o
  -9   1   7        2.47        2.80      0.36 o
  -8   1   7        4.61        4.17      0.37 o
  -7   1   7        0.02        0.63      0.27 o
  -6   1   7       40.12       49.65      0.52 o
  -5   1   7        4.72        6.33      0.18 o
  -4   1   7      717.82      772.62      4.81 o
  -3   1   7       10.83       14.00      0.31 o
  -2   1   7        4.16        6.93      0.15 o
  -1   1   7        2.76        5.68      0.24 o
   0   1   7      761.28      841.93      5.57 o
   1   1   7       12.45       14.71      0.34 o
   2   1   7       40.74       41.53      0.76 o
   3   1   7       15.00       13.76      0.86 o
   4   1   7       33.38       42.17      3.22 o
   5   1   7       23.96       24.73      0.72 o
 -11   2   7       16.31       16.48      0.67 o
 -10   2   7      138.18      148.53      2.42 o
  -9   2   7        2.18        1.88      0.33 o
  -8   2   7       44.46       43.06      0.87 o
  -7   2   7        2.79        3.80      0.33 o
  -6   2   7      137.30      145.68      1.10 o
  -5   2   7       44.24       53.21      0.45 o
  -4   2   7      808.38      863.23      5.66 o
  -3   2   7      885.51      867.88      5.27 o
  -2   2   7     1299.87     1245.29      8.16 o
  -1   2   7      876.02      909.31      6.93 o
   0   2   7       28.63       32.08      0.34 o
   1   2   7     1006.70     1021.24      9.80 o
   2   2   7        0.08        0.31      0.25 o
   3   2   7       52.18       51.01      0.98 o
   4   2   7       49.18       57.59      1.14 o
   5   2   7       85.93       84.73      1.48 o
 -11   3   7       92.91       94.69      1.67 o
 -10   3   7       34.42       30.81      0.92 o
  -9   3   7       89.56       90.01      1.26 o
  -8   3   7       10.52       10.11      0.49 o
  -7   3   7       63.29       71.43      0.92 o
  -6   3   7      647.13      623.46      4.30 o
  -5   3   7       73.57       79.74      0.54 o
  -4   3   7     2042.76     2190.51     16.85 o
  -3   3   7      152.47      149.79      0.81 o
  -2   3   7      397.61      408.53      2.25 o
  -1   3   7      182.03      176.40      1.54 o
   0   3   7        1.71        2.24      0.17 o
   1   3   7      296.92      299.20      2.40 o
   2   3   7       66.28       65.46      0.97 o
   3   3   7      434.80      474.54      5.39 o
   4   3   7      244.87      246.99      2.94 o
   5   3   7        5.16        4.18      0.52 o
 -11   4   7       19.37       21.88      0.66 o
 -10   4   7       17.22       19.24      0.55 o
  -9   4   7      109.36      115.58      1.53 o
  -8   4   7        5.35        6.10      0.48 o
  -7   4   7       10.88       10.59      0.44 o
  -6   4   7      170.31      184.50      1.60 o
  -5   4   7        6.45        7.23      0.21 o
  -4   4   7     3740.64     3920.28     35.50 o
  -3   4   7     1007.68     1099.59      6.38 o
  -2   4   7      692.10      627.26      3.65 o
  -1   4   7      713.73      740.82      5.59 o
   0   4   7       30.51       26.50      0.51 o
   1   4   7      151.48      133.42      1.21 o
   2   4   7       18.94       23.09      0.53 o
   3   4   7     1051.99     1078.62     12.91 o
   4   4   7       44.33       54.65      0.99 o
   5   4   7       73.41       77.15      1.51 o
 -11   5   7        0.06        0.23      0.40 o
 -10   5   7       95.26       96.93      1.43 o
  -9   5   7       16.95       16.62      0.71 o
  -8   5   7       95.20       98.43      1.48 o
  -7   5   7      211.40      214.40      2.36 o
  -6   5   7       90.97       81.38      0.84 o
  -5   5   7      186.57      188.04      1.23 o
  -4   5   7     2021.10     2046.26     15.28 o
  -3   5   7        2.67        2.56      0.16 o
  -2   5   7      583.48      602.04      3.70 o
  -1   5   7        6.34        8.31      0.22 o
   0   5   7       16.25       12.86      0.30 o
   1   5   7      466.53      457.08      3.89 o
   2   5   7        7.35        8.76      0.46 o
   3   5   7        7.83        7.30      0.55 o
   4   5   7       64.93       62.56      1.13 o
   5   5   7        0.33        0.06      0.19 o
 -11   6   7        5.49        2.03      0.73 o
 -10   6   7        0.14        0.53      0.31 o
  -9   6   7       38.04       36.98      0.96 o
  -8   6   7       20.04       19.65      0.83 o
  -7   6   7      102.57      102.27      1.43 o
  -6   6   7      443.28      455.54      4.34 o
  -5   6   7      347.78      321.68      2.24 o
  -4   6   7        4.31        7.17      0.23 o
  -3   6   7      173.95      165.49      1.04 o
  -2   6   7      458.53      433.91      5.33 o
  -1   6   7        1.06        2.90      0.22 o
   0   6   7      201.53      183.22      1.59 o
   1   6   7      723.04      705.14      7.84 o
   2   6   7      685.39      715.76      8.20 o
   3   6   7      123.20      114.69      1.85 o
   4   6   7       20.81       22.16      0.83 o
   5   6   7        1.87        1.17      0.36 o
 -10   7   7       39.39       38.14      1.03 o
  -9   7   7        0.32        0.49      0.35 o
  -8   7   7       49.60       48.46      1.45 o
  -7   7   7       63.33       65.39      1.38 o
  -6   7   7      166.33      156.22      1.89 o
  -5   7   7      135.45      139.03      1.18 o
  -4   7   7      278.37      241.79      1.62 o
  -3   7   7      440.26      406.92      2.78 o
  -2   7   7      263.35      225.71      1.72 o
  -1   7   7      296.29      282.98      2.20 o
   0   7   7       87.61       80.32      0.99 o
   1   7   7     1399.96     1386.12     15.55 o
   2   7   7      135.60      135.48      2.03 o
   3   7   7      625.26      623.58      7.44 o
   4   7   7        4.65        4.32      0.56 o
   5   7   7        5.97        8.82      0.59 o
 -10   8   7        2.30        1.32      0.44 o
  -9   8   7      164.17      157.00      2.47 o
  -8   8   7       11.43       11.26      0.77 o
  -7   8   7       18.07       18.32      0.92 o
  -6   8   7      315.28      315.05      3.92 o
  -5   8   7      139.50      128.56      1.24 o
  -4   8   7      569.33      584.49      4.46 o
  -3   8   7       42.70       48.36      0.59 o
  -2   8   7        2.04        0.64      0.16 o
  -1   8   7      227.38      236.38      2.00 o
   0   8   7       94.43       84.55      1.14 o
   1   8   7      405.50      413.86      4.53 o
   2   8   7      142.41      135.44      1.66 o
   3   8   7       54.27       57.06      1.13 o
   4   8   7        0.00        0.46      0.39 o
   5   8   7        1.66        0.91      0.30 o
 -10   9   7        0.57        0.15      0.22 o
  -9   9   7        7.75        8.12      0.65 o
  -8   9   7       62.40       66.42      1.25 o
  -7   9   7      166.00      166.64      2.58 o
  -6   9   7      214.79      213.86      2.84 o
  -5   9   7        5.37        8.06      0.38 o
  -4   9   7       15.62       14.36      0.45 o
  -3   9   7       11.74        8.63      0.33 o
  -2   9   7       78.96       80.49      1.40 o
  -1   9   7      897.14      926.39      9.47 o
   0   9   7      104.78      107.99      1.67 o
   1   9   7        4.20        4.04      0.47 o
   2   9   7       52.01       50.78      0.98 o
   3   9   7       28.46       33.12      0.86 o
   4   9   7       67.30       75.87      1.28 o
 -10  10   7       25.41       22.74      1.04 o
  -9  10   7        0.03        0.17      0.29 o
  -8  10   7       57.88       61.51      1.17 o
  -7  10   7       91.83       93.19      1.58 o
  -6  10   7      293.39      292.19      3.65 o
  -5  10   7        2.15        2.77      0.34 o
  -4  10   7      108.20      119.22      1.49 o
  -3  10   7      143.88      141.60      1.64 o
  -2  10   7        0.02        0.87      0.26 o
  -1  10   7        2.63        5.37      0.49 o
   0  10   7        1.47        0.87      0.33 o
   1  10   7      155.14      159.15      1.98 o
   2  10   7        8.69        9.61      0.56 o
   3  10   7        0.35        0.54      0.29 o
   4  10   7        1.51        0.92      0.33 o
  -9  11   7       38.91       41.26      0.92 o
  -8  11   7        5.88        3.96      0.56 o
  -7  11   7      115.58      126.15      2.15 o
  -6  11   7      387.92      382.68      5.32 o
  -5  11   7      390.76      377.43      5.73 o
  -4  11   7      139.15      153.66      1.97 o
  -3  11   7       47.94       51.78      1.00 o
  -2  11   7       15.43       13.47      0.47 o
  -1  11   7       37.38       48.84      1.19 o
   0  11   7      239.06      232.00      2.89 o
   1  11   7       21.63       18.10      0.67 o
   2  11   7        6.25        7.37      0.52 o
   3  11   7        3.54        5.54      0.42 o
   4  11   7      105.01      119.96      1.79 o
  -9  12   7       16.28       15.23      0.54 o
  -8  12   7        6.01        7.03      0.52 o
  -7  12   7       38.06       36.16      1.13 o
  -6  12   7      130.68      128.93      1.82 o
  -5  12   7      238.68      234.69      3.57 o
  -4  12   7       43.76       37.55      0.84 o
  -3  12   7       40.80       34.58      1.30 o
  -2  12   7        0.67        0.15      0.24 o
  -1  12   7      332.51      337.81      3.98 o
   0  12   7        0.55        0.62      0.35 o
   1  12   7      130.35      136.56      2.34 o
   2  12   7       24.50       19.71      0.59 o
   3  12   7        0.09       -0.15      0.23 o
   4  12   7        2.47        2.88      0.87 o
  -9  13   7        0.66        1.00      0.39 o
  -8  13   7       48.74       50.12      0.95 o
  -7  13   7       40.05       39.04      0.87 o
  -6  13   7      119.32      120.48      2.15 o
  -5  13   7      602.24      572.96      8.30 o
  -4  13   7        0.54        1.49      0.34 o
  -3  13   7       17.80       10.45      0.69 o
  -2  13   7      296.91      253.13      2.96 o
  -1  13   7        0.48        1.84      0.35 o
   0  13   7      119.66      118.46      1.78 o
   1  13   7        1.47        1.72      0.43 o
   2  13   7        2.94        1.74      0.35 o
   3  13   7        6.33        5.78      0.60 o
  -8  14   7       56.58       50.93      1.07 o
  -7  14   7        2.59        1.22      0.50 o
  -6  14   7        9.51       10.69      0.68 o
  -5  14   7        0.53        1.16      0.47 o
  -4  14   7       67.69       62.13      1.24 o
  -3  14   7       21.08       19.29      0.75 o
  -2  14   7      938.11      867.55     12.46 o
  -1  14   7        8.10        4.66      0.47 o
   0  14   7      188.43      179.14      2.75 o
   1  14   7        1.77        0.80      0.36 o
   2  14   7       34.72       31.92      0.86 o
   3  14   7        0.36        0.55      0.41 o
  -8  15   7       24.36       27.51      1.39 o
  -7  15   7       13.50       11.84      2.11 o
  -6  15   7       10.13        9.66      0.63 o
  -5  15   7       38.47       31.77      1.36 o
  -4  15   7        3.67        3.80      0.46 o
  -3  15   7       10.32        6.16      0.51 o
  -2  15   7       18.08       14.63      0.63 o
  -1  15   7        9.19        4.63      0.53 o
   0  15   7        4.67        3.18      0.45 o
   1  15   7        7.43        5.20      0.61 o
   2  15   7        3.01        0.81      0.40 o
  -7  16   7       15.61       17.49      1.01 o
  -6  16   7        0.01        0.25      0.31 o
  -5  16   7        9.64       11.83      1.21 o
  -4  16   7       20.62       18.79      0.81 o
  -3  16   7       19.07       19.76      0.83 o
  -2  16   7        2.14        2.14      0.40 o
  -1  16   7       48.44       46.03      1.13 o
   0  16   7       24.58       20.33      0.63 o
   1  16   7        0.00       -0.02      0.22 o
  -6  17   7        1.00        0.25      0.45 o
  -5  17   7       40.57       39.83      1.40 o
  -4  17   7        2.48        2.24      0.35 o
  -3  17   7       72.88       76.55      1.50 o
  -2  17   7       12.07       14.84      0.60 o
  -1  17   7       67.83       67.19      1.84 o
   0  17   7        2.30        2.11      0.39 o
   1  17   7        9.16       12.38      0.67 o
  -5  18   7       53.97       58.66      2.36 o
  -4  18   7        0.37        0.34      0.51 o
  -3  18   7        7.46        5.19      0.49 o
  -2  18   7       26.41       29.99      1.24 o
  -1  18   7        2.56        1.44      0.61 o
 -11   0   8      570.90      594.33     10.37 o
 -10   0   8        0.96        1.80      0.58 o
  -9   0   8        0.29        0.38      0.33 o
  -8   0   8       64.78       64.71      1.60 o
  -7   0   8       71.83       66.41      1.02 o
  -6   0   8       86.29       93.80      1.22 o
  -5   0   8       16.16       19.60      0.40 o
  -4   0   8     1042.75     1083.03     10.21 o
  -3   0   8     1186.79     1400.88     14.43 o
  -2   0   8       56.47       54.87      0.87 o
  -1   0   8     2555.86     2938.51     36.58 o
   0   0   8      241.54      261.49      2.57 o
   1   0   8        0.80        0.75      0.49 o
   2   0   8      378.59      368.68      5.62 o
   3   0   8      394.39      403.61      6.57 o
   4   0   8      121.59      123.02      2.61 o
   5   0   8        0.10        0.32      0.35 o
 -11   1   8       12.04       13.99      0.59 o
 -10   1   8        3.88        3.99      0.51 o
  -9   1   8        3.43        4.04      0.42 o
  -8   1   8      241.79      252.69      2.53 o
  -7   1   8       63.52       75.05      0.84 o
  -6   1   8      647.31      711.08      5.32 o
  -5   1   8       37.42       48.66      0.46 o
  -4   1   8     2177.33     2382.87     19.22 o
  -3   1   8      327.75      372.73      2.30 o
  -2   1   8      599.65      632.21      4.51 o
  -1   1   8      937.61     1010.20      8.82 o
   0   1   8     1696.01     1805.45     16.80 o
   1   1   8       12.21       16.02      0.52 o
   2   1   8       48.44       52.81      0.84 o
   3   1   8      257.44      258.45      3.24 o
   4   1   8        0.47        0.30      0.35 o
   5   1   8       33.71       33.82      0.78 o
 -11   2   8       25.73       26.25      0.80 o
 -10   2   8        2.41        2.03      0.34 o
  -9   2   8       80.38       87.76      1.20 o
  -8   2   8        4.44        2.77      0.33 o
  -7   2   8      127.84      131.64      1.42 o
  -6   2   8      211.21      210.31      1.51 o
  -5   2   8     1124.21     1143.32      7.87 o
  -4   2   8     1294.57     1362.92      9.69 o
  -3   2   8     2049.77     2138.45     16.68 o
  -2   2   8      265.89      249.60      1.99 o
  -1   2   8      711.82      666.62      5.70 o
   0   2   8      485.15      494.37      4.03 o
   1   2   8      147.82      152.54      1.68 o
   2   2   8       12.74       12.59      0.48 o
   3   2   8       78.90       67.97      1.41 o
   4   2   8        2.44        2.28      0.36 o
   5   2   8        1.09        1.02      0.29 o
 -11   3   8       17.82       20.40      0.66 o
 -10   3   8       34.04       33.45      0.91 o
  -9   3   8       10.58        8.76      0.50 o
  -8   3   8       19.27       20.50      0.55 o
  -7   3   8       47.26       57.09      0.84 o
  -6   3   8       48.24       53.42      0.63 o
  -5   3   8     1045.50     1045.10      7.39 o
  -4   3   8     5887.67     5872.06     61.48 o
  -3   3   8      972.33      930.86      6.50 o
  -2   3   8      196.98      177.86      1.97 o
  -1   3   8       13.94       13.26      0.35 o
   0   3   8       17.32       14.96      0.36 o
   1   3   8        1.15        1.76      0.30 o
   2   3   8      372.17      355.50      3.60 o
   3   3   8       17.35       10.47      0.50 o
   4   3   8       25.64       21.53      0.79 o
   5   3   8       30.51       30.08      0.93 o
 -11   4   8       22.43       22.80      0.88 o
 -10   4   8       55.11       52.79      1.03 o
  -9   4   8       42.14       37.28      0.69 o
  -8   4   8        9.22        6.93      0.40 o
  -7   4   8      151.26      159.11      1.73 o
  -6   4   8      146.88      149.15      1.39 o
  -5   4   8       95.70       97.57      0.78 o
  -4   4   8      493.36      457.43      2.77 o
  -3   4   8        0.78        0.79      0.17 o
  -2   4   8       45.30       41.16      0.43 o
  -1   4   8       19.77       25.73      0.40 o
   0   4   8       59.54       61.99      0.97 o
   1   4   8        0.80        1.19      0.30 o
   2   4   8       71.63       71.40      1.18 o
   3   4   8        0.40        0.38      0.29 o
   4   4   8       15.85       20.14      0.61 o
   5   4   8       48.93       52.04      1.24 o
 -11   5   8        5.47        5.70      0.67 o
 -10   5   8        0.15        0.07      0.25 o
  -9   5   8       21.03       22.78      0.70 o
  -8   5   8      165.77      164.20      2.02 o
  -7   5   8       19.52       19.91      0.54 o
  -6   5   8       20.94       20.73      0.49 o
  -5   5   8     1169.19     1219.40      9.16 o
  -4   5   8      340.28      378.53      2.23 o
  -3   5   8      215.75      215.51      1.51 o
  -2   5   8        9.85        8.19      0.22 o
  -1   5   8       81.03       74.99      1.02 o
   0   5   8      172.45      163.97      1.76 o
   1   5   8       91.13      100.23      1.32 o
   2   5   8       62.73       62.24      0.97 o
   3   5   8      120.30      116.81      1.79 o
   4   5   8        9.26        8.38      0.51 o
   5   5   8       22.80       25.12      0.86 o
 -11   6   8        0.00       -0.05      0.31 o
 -10   6   8       12.41       13.37      0.65 o
  -9   6   8       52.71       57.78      1.31 o
  -8   6   8      161.25      174.30      2.80 o
  -7   6   8        0.28        0.84      0.35 o
  -6   6   8        0.68        0.41      0.31 o
  -5   6   8       82.42       99.04      1.01 o
  -4   6   8      245.31      264.30      1.98 o
  -3   6   8      261.32      276.19      2.58 o
  -2   6   8      114.27      101.23      0.89 o
  -1   6   8       55.02       52.67      1.57 o
   0   6   8        9.24        9.29      0.42 o
   1   6   8        2.16        3.51      0.43 o
   2   6   8      200.11      209.24      2.78 o
   3   6   8       10.33       10.83      0.72 o
   4   6   8       33.54       33.99      0.91 o
 -11   7   8        0.08        0.11      0.44 o
 -10   7   8        4.45        4.18      0.44 o
  -9   7   8        3.96        4.25      0.56 o
  -8   7   8       67.95       71.91      1.70 o
  -7   7   8        2.23        2.32      0.48 o
  -6   7   8      200.65      197.84      2.21 o
  -5   7   8       64.47       71.53      0.92 o
  -4   7   8        1.88        4.34      0.30 o
  -3   7   8       37.95       48.97      0.89 o
  -2   7   8       19.81       20.11      0.50 o
  -1   7   8      318.18      287.64      2.84 o
   0   7   8       72.88       62.02      0.91 o
   1   7   8       29.00       27.96      0.91 o
   2   7   8      107.14      108.85      1.59 o
   3   7   8        0.00        0.20      0.38 o
   4   7   8       29.50       26.58      0.83 o
 -10   8   8        1.39        1.32      0.34 o
  -9   8   8       40.15       39.48      0.94 o
  -8   8   8       15.51       16.87      0.81 o
  -7   8   8       11.04       12.62      0.92 o
  -6   8   8       17.20       18.64      0.65 o
  -5   8   8       73.19       74.76      1.10 o
  -4   8   8      910.48      916.78      9.65 o
  -3   8   8       75.18       84.40      1.21 o
  -2   8   8       16.98       21.27      0.80 o
  -1   8   8      500.75      501.32      4.98 o
   0   8   8      203.94      193.53      2.16 o
   1   8   8       66.62       70.71      1.18 o
   2   8   8      190.67      199.07      2.83 o
   3   8   8       11.81       13.00      0.65 o
   4   8   8        1.34        0.82      0.35 o
 -10   9   8        0.06        0.19      0.27 o
  -9   9   8        1.77        1.35      0.36 o
  -8   9   8       53.58       58.79      1.16 o
  -7   9   8        3.46        3.89      0.56 o
  -6   9   8       55.06       55.25      1.05 o
  -5   9   8       89.16       89.42      1.20 o
  -4   9   8      100.64       87.95      1.31 o
  -3   9   8       15.02       15.47      0.71 o
  -2   9   8        7.56        7.44      0.44 o
  -1   9   8      454.42      442.03      4.58 o
   0   9   8      186.57      183.32      2.35 o
   1   9   8      122.26      120.99      1.70 o
   2   9   8        6.43        6.58      0.53 o
   3   9   8       37.91       38.82      0.83 o
   4   9   8       26.60       32.13      0.74 o
 -10  10   8        1.46        0.85      0.29 o
  -9  10   8       30.26       33.77      0.87 o
  -8  10   8       18.27       18.19      0.63 o
  -7  10   8       32.88       35.19      0.92 o
  -6  10   8      164.67      168.68      2.24 o
  -5  10   8        9.53        9.11      0.55 o
  -4  10   8        2.89        3.66      0.40 o
  -3  10   8       41.42       45.53      1.08 o
  -2  10   8        8.18       10.44      0.53 o
  -1  10   8      763.39      727.80      9.24 o
   0  10   8       81.73       80.15      1.17 o
   1  10   8      619.21      635.90      6.99 o
   2  10   8        2.05        2.94      0.41 o
   3  10   8        0.31        0.32      0.29 o
  -9  11   8        6.06        3.48      0.50 o
  -8  11   8        0.08        0.10      0.31 o
  -7  11   8       25.00       25.86      0.95 o
  -6  11   8      261.87      267.35      3.58 o
  -5  11   8       26.52       29.05      0.99 o
  -4  11   8       14.80       15.65      0.57 o
  -3  11   8        1.95        2.22      0.39 o
  -2  11   8        0.39        0.82      0.34 o
  -1  11   8       29.15       31.56      0.78 o
   0  11   8        0.82        0.64      0.35 o
   1  11   8        7.17        8.30      0.50 o
   2  11   8       73.43       74.81      1.20 o
   3  11   8        9.06        9.29      0.37 o
  -9  12   8        0.66        0.33      0.28 o
  -8  12   8        8.73        6.87      0.52 o
  -7  12   8      126.95      130.92      1.85 o
  -6  12   8        7.49       10.36      0.74 o
  -5  12   8        6.79        8.01      0.66 o
  -4  12   8       46.94       41.21      1.03 o
  -3  12   8       80.23       80.31      1.46 o
  -2  12   8      150.60      145.36      2.32 o
  -1  12   8       51.89       45.18      1.08 o
   0  12   8       14.17       18.25      0.70 o
   1  12   8      136.51      134.45      1.68 o
   2  12   8       13.56       14.12      0.62 o
   3  12   8       31.27       29.45      0.84 o
  -9  13   8        6.46        7.36      1.29 o
  -8  13   8       62.04       63.57      1.78 o
  -7  13   8       42.00       41.97      1.38 o
  -6  13   8        0.94        0.60      0.37 o
  -5  13   8       87.21       74.38      1.41 o
  -4  13   8        0.23        0.71      0.40 o
  -3  13   8       65.68       75.15      1.34 o
  -2  13   8       22.51       18.85      0.75 o
  -1  13   8      151.31      152.15      2.21 o
   0  13   8       16.98       16.31      0.61 o
   1  13   8        5.36        6.56      0.42 o
   2  13   8        0.01        0.16      0.27 o
  -8  14   8       17.14       18.48      0.95 o
  -7  14   8        1.71        1.41      0.61 o
  -6  14   8       15.69       16.66      0.72 o
  -5  14   8        1.21        1.92      0.61 o
  -4  14   8       13.35       11.65      0.83 o
  -3  14   8       49.39       50.16      1.06 o
  -2  14   8      195.87      217.57      2.90 o
  -1  14   8        4.35        4.99      0.38 o
   0  14   8        0.65        0.65      0.33 o
   1  14   8       39.36       41.48      0.78 o
   2  14   8       32.44       32.24      0.76 o
  -8  15   8        0.24       -0.19      0.52 o
  -7  15   8        2.53        2.42      0.64 o
  -6  15   8       13.30       12.76      0.65 o
  -5  15   8        8.76       11.70      0.82 o
  -4  15   8       11.49       11.04      1.15 o
  -3  15   8       16.12       18.14      0.74 o
  -2  15   8       23.90       22.80      1.04 o
  -1  15   8        5.69        5.60      0.54 o
   0  15   8       29.83       28.46      0.80 o
   1  15   8       17.65       24.22      1.11 o
  -7  16   8        1.13        0.63      0.30 o
  -6  16   8        1.16        0.81      0.28 o
  -5  16   8        0.63        0.72      0.59 o
  -4  16   8        6.81        8.31      0.77 o
  -3  16   8       19.19       20.45      0.87 o
  -2  16   8       12.41       11.25      0.80 o
  -1  16   8        2.85        2.90      0.39 o
   0  16   8        0.57        0.34      0.27 o
   1  16   8       50.41       58.69      1.57 o
  -6  17   8       14.49       18.40      1.26 o
  -5  17   8       15.67       17.89      1.02 o
  -4  17   8       24.00       22.85      1.03 o
  -3  17   8       98.18      101.01      2.09 o
  -2  17   8       99.05       90.66      1.67 o
  -1  17   8       21.95       26.15      1.01 o
   0  17   8        4.59        7.71      0.62 o
  -4  18   8        1.23        1.16      0.59 o
  -3  18   8        0.48       -0.17      0.40 o
  -2  18   8       10.47       11.49      1.07 o
 -11   1   9      116.03      120.27      1.82 o
 -10   1   9        8.76        9.72      0.49 o
  -9   1   9        1.71        1.11      0.32 o
  -8   1   9      428.84      443.45      4.28 o
  -7   1   9        0.41        0.24      0.22 o
  -6   1   9      344.82      357.11      2.81 o
  -5   1   9      360.64      348.99      2.21 o
  -4   1   9      280.60      275.11      1.72 o
  -3   1   9        0.11        1.04      0.20 o
  -2   1   9      150.03      144.52      1.91 o
  -1   1   9      755.92      809.21      6.17 o
   0   1   9        8.72       10.30      0.38 o
   1   1   9       19.09       18.77      0.58 o
   2   1   9       43.30       36.84      0.80 o
   3   1   9       21.81       18.25      0.68 o
   4   1   9       13.72       13.19      0.51 o
 -11   2   9       50.32       54.41      1.06 o
 -10   2   9        9.65        9.41      0.54 o
  -9   2   9       69.78       70.85      0.97 o
  -8   2   9       22.74       22.51      0.60 o
  -7   2   9      247.33      257.02      2.49 o
  -6   2   9       17.14       21.00      0.44 o
  -5   2   9      118.03      111.41      0.78 o
  -4   2   9     1029.97     1043.66      7.15 o
  -3   2   9       24.95       21.67      0.36 o
  -2   2   9      309.10      314.36      3.36 o
  -1   2   9       47.26       41.16      0.50 o
   0   2   9       44.38       38.60      0.71 o
   1   2   9      129.65      127.89      1.44 o
   2   2   9       79.10       83.08      1.06 o
   3   2   9        1.11        0.68      0.30 o
   4   2   9        0.12        0.19      0.23 o
 -11   3   9       49.90       44.92      1.25 o
 -10   3   9        6.56        8.79      0.48 o
  -9   3   9        1.29        1.28      0.30 o
  -8   3   9        1.54        1.37      0.34 o
  -7   3   9       12.09        9.97      0.44 o
  -6   3   9       85.18       83.58      0.90 o
  -5   3   9       15.32       17.09      0.28 o
  -4   3   9       40.97       31.52      0.42 o
  -3   3   9       33.23       32.28      0.42 o
  -2   3   9      298.79      277.64      2.54 o
  -1   3   9       61.68       52.85      0.95 o
   0   3   9       29.14       31.35      0.71 o
   1   3   9        0.72        1.06      0.31 o
   2   3   9       24.80       22.74      0.67 o
   3   3   9        0.26        0.45      0.36 o
   4   3   9       15.36       16.16      0.63 o
 -11   4   9        0.52        0.44      0.28 o
 -10   4   9       30.66       29.92      0.73 o
  -9   4   9        1.17        1.99      0.36 o
  -8   4   9      297.52      304.74      3.21 o
  -7   4   9      108.26      104.60      1.35 o
  -6   4   9       20.42       19.04      0.58 o
  -5   4   9      131.00      129.05      1.04 o
  -4   4   9      630.43      649.92      4.27 o
  -3   4   9       17.74       12.78      0.33 o
  -2   4   9        5.17        3.21      0.23 o
  -1   4   9       16.85       18.92      0.58 o
   0   4   9       81.31       72.47      1.18 o
   1   4   9      183.90      178.18      2.21 o
   2   4   9       12.26       12.68      0.61 o
   3   4   9      201.00      177.17      2.45 o
   4   4   9        5.67        4.37      0.39 o
 -11   5   9       52.61       48.76      1.06 o
 -10   5   9        0.29        0.16      0.31 o
  -9   5   9        1.99        1.92      0.33 o
  -8   5   9       78.93       80.35      1.31 o
  -7   5   9       42.08       47.38      0.85 o
  -6   5   9       63.15       65.57      0.89 o
  -5   5   9       94.09       91.34      0.94 o
  -4   5   9      962.22      924.73      7.59 o
  -3   5   9      492.44      435.80      4.25 o
  -2   5   9      196.17      187.20      2.00 o
  -1   5   9      179.69      172.16      2.21 o
   0   5   9        3.29        3.71      0.44 o
   1   5   9      107.37       99.93      1.32 o
   2   5   9       15.38       14.30      0.61 o
   3   5   9       42.52       37.37      1.09 o
   4   5   9        7.46        6.21      0.92 o
 -11   6   9        2.56        1.42      0.36 o
 -10   6   9        0.03        0.12      0.31 o
  -9   6   9        0.08        0.20      0.34 o
  -8   6   9        2.01        2.97      0.49 o
  -7   6   9        1.43        4.63      0.63 o
  -6   6   9      742.02      763.61      8.49 o
  -5   6   9      112.55      106.49      1.23 o
  -4   6   9      875.29      913.08      9.09 o
  -3   6   9       22.93       23.24      0.49 o
  -2   6   9        0.71        0.94      0.35 o
  -1   6   9      177.39      171.48      2.19 o
   0   6   9      107.46      100.75      1.63 o
   1   6   9       34.83       38.61      0.81 o
   2   6   9        6.08        7.57      0.44 o
   3   6   9       25.85       28.29      0.97 o
   4   6   9        0.16        0.49      0.41 o
 -11   7   9        9.60        9.15      0.51 o
 -10   7   9        0.02        0.28      0.30 o
  -9   7   9       35.69       36.26      1.07 o
  -8   7   9       37.78       38.92      1.14 o
  -7   7   9        4.42        5.20      0.40 o
  -6   7   9        2.28        1.34      0.31 o
  -5   7   9        7.53        6.95      0.45 o
  -4   7   9      101.39       99.40      1.24 o
  -3   7   9      219.22      187.37      1.97 o
  -2   7   9       20.95       22.28      0.77 o
  -1   7   9      571.46      555.61      6.54 o
   0   7   9      424.42      424.86      4.78 o
   1   7   9      149.58      161.17      1.98 o
   2   7   9        6.65        8.29      0.61 o
   3   7   9        2.03        2.36      0.53 o
   4   7   9        1.51        0.41      0.40 o
 -10   8   9       16.82       14.65      0.71 o
  -9   8   9        2.11        2.00      0.42 o
  -8   8   9       19.08       19.03      0.71 o
  -7   8   9       36.13       38.49      0.98 o
  -6   8   9       45.18       45.62      1.10 o
  -5   8   9        1.26        1.86      0.29 o
  -4   8   9      191.42      192.43      2.26 o
  -3   8   9      241.35      249.13      3.17 o
  -2   8   9      128.54      139.21      1.86 o
  -1   8   9      440.12      454.18      5.07 o
   0   8   9      513.20      527.55      6.69 o
   1   8   9       17.69       22.41      0.72 o
   2   8   9       32.81       34.08      0.86 o
   3   8   9        7.56        9.00      0.58 o
 -10   9   9        8.85        7.67      0.78 o
  -9   9   9       23.46       23.44      0.72 o
  -8   9   9       12.35       14.15      0.62 o
  -7   9   9       44.58       43.43      1.15 o
  -6   9   9       85.17       84.08      1.25 o
  -5   9   9       51.49       50.48      1.03 o
  -4   9   9       56.41       51.15      1.03 o
  -3   9   9        3.53        4.46      0.56 o
  -2   9   9       12.88       10.22      0.68 o
  -1   9   9       81.90       75.68      1.15 o
   0   9   9      641.78      664.07      7.27 o
   1   9   9        0.32        0.49      0.34 o
   2   9   9       20.68       23.57      0.69 o
   3   9   9       22.54       23.34      0.66 o
 -10  10   9        6.40        5.00      0.80 o
  -9  10   9        0.02        0.01      0.26 o
  -8  10   9       25.15       28.38      0.74 o
  -7  10   9       16.96       15.25      0.86 o
  -6  10   9      109.10      108.40      1.50 o
  -5  10   9        8.08        8.32      0.52 o
  -4  10   9        2.57        2.40      0.53 o
  -3  10   9      214.58      212.99      3.13 o
  -2  10   9       65.51       62.10      1.38 o
  -1  10   9       83.27       85.50      1.71 o
   0  10   9      208.46      211.76      2.95 o
   1  10   9      100.79      100.00      1.40 o
   2  10   9       21.62       20.71      0.69 o
   3  10   9       83.90      103.13      1.57 o
 -10  11   9        9.40        8.87      1.26 o
  -9  11   9       14.17       18.39      0.68 o
  -8  11   9       14.57       15.42      0.63 o
  -7  11   9       14.40       14.58      0.61 o
  -6  11   9       53.74       55.86      1.34 o
  -5  11   9       21.57       21.92      0.65 o
  -4  11   9      174.97      183.95      2.56 o
  -3  11   9      271.21      277.71      3.62 o
  -2  11   9        1.46        2.70      0.43 o
  -1  11   9       35.93       37.39      1.27 o
   0  11   9       11.96       14.53      0.54 o
   1  11   9       19.45       18.91      0.54 o
   2  11   9        4.28        1.89      0.36 o
  -9  12   9        1.08        0.73      0.34 o
  -8  12   9        6.97        6.04      0.64 o
  -7  12   9      170.65      181.81      3.16 o
  -6  12   9       55.47       53.73      1.33 o
  -5  12   9        1.64        1.15      0.33 o
  -4  12   9       12.96       12.59      0.65 o
  -3  12   9        6.05        7.09      0.57 o
  -2  12   9      290.17      285.00      4.07 o
  -1  12   9       11.20       12.66      0.73 o
   0  12   9       11.47       12.54      0.58 o
   1  12   9       43.21       40.89      0.88 o
   2  12   9       43.15       48.77      1.25 o
  -9  13   9       27.62       27.38      0.98 o
  -8  13   9        0.10        0.30      0.31 o
  -7  13   9       47.13       40.37      1.19 o
  -6  13   9       38.55       36.45      0.99 o
  -5  13   9       52.56       44.53      1.32 o
  -4  13   9       67.03       63.56      1.17 o
  -3  13   9       21.94       28.39      1.05 o
  -2  13   9       31.07       27.81      0.89 o
  -1  13   9       15.33       16.23      0.70 o
   0  13   9        0.31        0.22      0.24 o
   1  13   9       98.93      101.73      2.18 o
   2  13   9        8.40        7.15      1.13 o
  -8  14   9        3.61        2.43      0.60 o
  -7  14   9        9.70        9.70      0.57 o
  -6  14   9        0.45        0.35      0.31 o
  -5  14   9       25.15       21.57      0.89 o
  -4  14   9       53.11       53.19      1.31 o
  -3  14   9        1.19        0.39      0.41 o
  -2  14   9      158.03      150.47      2.46 o
  -1  14   9        6.65        5.10      0.49 o
   0  14   9       86.11       83.01      1.82 o
   1  14   9       36.36       28.44      1.06 o
  -7  15   9       14.06       12.06      0.73 o
  -6  15   9        2.92        1.88      0.45 o
  -5  15   9        9.62       14.97      0.97 o
  -4  15   9       19.03       22.15      0.88 o
  -3  15   9       51.42       47.16      1.36 o
  -2  15   9        1.96        0.66      0.40 o
  -1  15   9        0.04        0.00      0.26 o
   0  15   9       23.69       20.67      0.85 o
  -7  16   9        1.76        0.90      0.67 o
  -6  16   9        1.48        0.37      0.28 o
  -5  16   9       57.82       61.03      1.97 o
  -4  16   9       47.98       45.76      1.54 o
  -3  16   9      297.76      309.94      5.27 o
  -2  16   9       10.06       10.65      1.10 o
  -1  16   9        0.06        0.05      0.22 o
   0  16   9        1.71        1.23      0.55 o
  -5  17   9        2.54        0.84      0.61 o
  -4  17   9        0.16        0.35      0.32 o
  -3  17   9       38.36       41.15      1.50 o
  -2  17   9        3.42        3.11      0.70 o
 -11   0  10       17.97       14.90      0.89 o
 -10   0  10        8.00        8.84      0.70 o
  -9   0  10        0.96        1.20      0.48 o
  -8   0  10      211.24      223.91      3.59 o
  -7   0  10      100.51       97.18      1.72 o
  -6   0  10      315.36      322.85      4.10 o
  -5   0  10      178.13      189.91      1.91 o
  -4   0  10        9.65        5.35      0.38 o
  -3   0  10      357.81      326.39      3.98 o
  -2   0  10       87.58       90.82      1.65 o
  -1   0  10       36.12       35.73      1.69 o
   0   0  10       12.59       13.58      1.46 o
   1   0  10        0.53        0.31      0.53 o
   2   0  10       19.74       20.25      1.08 o
   3   0  10        3.14        2.84      0.56 o
 -11   1  10        5.69        5.72      0.48 o
 -10   1  10        0.33        0.47      0.31 o
  -9   1  10       30.44       33.18      0.70 o
  -8   1  10        0.49        0.28      0.27 o
  -7   1  10       53.25       56.94      0.89 o
  -6   1  10       23.77       17.46      0.43 o
  -5   1  10       68.09       75.58      0.77 o
  -4   1  10      172.37      203.37      1.53 o
  -3   1  10       78.50       75.95      0.84 o
  -2   1  10        1.74        1.16      0.32 o
  -1   1  10        0.64        0.24      0.28 o
   0   1  10       19.51       19.83      0.66 o
   1   1  10        2.09        1.84      0.33 o
   2   1  10       10.66       10.63      0.49 o
   3   1  10        0.01        0.17      0.27 o
 -11   2  10        2.39        1.55      0.34 o
 -10   2  10        0.00        0.13      0.27 o
  -9   2  10        4.15        4.28      0.38 o
  -8   2  10        4.74        5.53      0.41 o
  -7   2  10       65.70       69.35      0.92 o
  -6   2  10      165.31      168.85      1.48 o
  -5   2  10      153.21      140.47      1.10 o
  -4   2  10       52.54       53.99      0.61 o
  -3   2  10        4.37        3.23      0.29 o
  -2   2  10       94.05       88.30      1.04 o
  -1   2  10        3.13        2.81      0.44 o
   0   2  10      177.72      170.48      3.45 o
   1   2  10        2.33        2.78      0.31 o
   2   2  10        0.27        0.60      0.26 o
   3   2  10        4.07        3.95      0.43 o
 -11   3  10        4.69        5.36      0.39 o
 -10   3  10       21.80       17.40      0.55 o
  -9   3  10       45.94       48.83      0.97 o
  -8   3  10       13.27       13.39      0.54 o
  -7   3  10        0.34        0.23      0.29 o
  -6   3  10       38.10       38.19      0.87 o
  -5   3  10       63.08       65.21      0.68 o
  -4   3  10        0.00        0.92      0.25 o
  -3   3  10       58.40       60.00      0.76 o
  -2   3  10       63.78       60.06      0.87 o
  -1   3  10      345.35      329.69      4.16 o
   0   3  10        0.71        0.78      0.31 o
   1   3  10       76.32       70.44      1.14 o
   2   3  10        0.08        0.29      0.20 o
   3   3  10        1.73        1.27      0.33 o
 -11   4  10        5.93        5.51      0.45 o
 -10   4  10       12.71       15.21      0.57 o
  -9   4  10       25.78       26.81      0.72 o
  -8   4  10       51.86       48.17      0.84 o
  -7   4  10        0.69        0.79      0.28 o
  -6   4  10      124.63      125.17      1.45 o
  -5   4  10       54.67       54.59      0.66 o
  -4   4  10        0.01        0.17      0.19 o
  -3   4  10      192.24      193.21      1.82 o
  -2   4  10      256.34      254.10      3.30 o
  -1   4  10        0.72        2.14      0.57 o
   0   4  10        0.55        1.13      0.31 o
   1   4  10        0.54        1.24      0.30 o
   2   4  10       60.57       64.08      0.99 o
   3   4  10       17.49       13.28      0.58 o
 -11   5  10       24.74       22.63      0.90 o
 -10   5  10        3.62        4.53      0.58 o
  -9   5  10       24.75       26.46      0.79 o
  -8   5  10        0.01        0.31      0.33 o
  -7   5  10       11.95       14.85      0.57 o
  -6   5  10      221.11      226.15      2.74 o
  -5   5  10       59.31       63.06      1.07 o
  -4   5  10      193.23      200.10      2.24 o
  -3   5  10      132.57      127.46      1.55 o
  -2   5  10       15.84       14.39      0.80 o
  -1   5  10        8.28        9.47      0.69 o
   0   5  10       87.77       80.46      1.54 o
   1   5  10      576.91      606.30      7.04 o
   2   5  10      106.29      102.88      1.43 o
   3   5  10       30.26       29.57      0.94 o
 -11   6  10       86.78       89.81      2.50 o
 -10   6  10        1.71        2.64      0.48 o
  -9   6  10       19.66       19.63      0.73 o
  -8   6  10       16.32       16.19      0.63 o
  -7   6  10       32.50       33.03      0.73 o
  -6   6  10       83.55       68.07      1.08 o
  -5   6  10      263.26      263.25      2.72 o
  -4   6  10      127.76      131.78      1.56 o
  -3   6  10      216.63      208.61      2.56 o
  -2   6  10      114.10      112.05      1.61 o
  -1   6  10     1229.31     1246.93     17.38 o
   0   6  10      201.22      213.84      3.03 o
   1   6  10      889.81      914.46     10.35 o
   2   6  10       20.52       23.43      0.77 o
   3   6  10       18.83       17.64      0.71 o
 -11   7  10       39.37       44.30      1.93 o
 -10   7  10        0.41        0.11      0.31 o
  -9   7  10        3.15        2.88      0.51 o
  -8   7  10      488.90      528.29      6.81 o
  -7   7  10       29.96       35.53      0.92 o
  -6   7  10       35.59       41.57      0.90 o
  -5   7  10       23.21       25.56      0.64 o
  -4   7  10      180.91      163.72      2.15 o
  -3   7  10       12.74       13.97      0.59 o
  -2   7  10     1043.30     1068.31     13.52 o
  -1   7  10       77.21       71.83      1.55 o
   0   7  10      382.91      415.60      4.83 o
   1   7  10      398.01      423.79      6.56 o
   2   7  10       16.27       17.94      0.64 o
   3   7  10       20.32       22.55      0.72 o
 -10   8  10        9.12        7.20      0.65 o
  -9   8  10        0.13        0.18      0.30 o
  -8   8  10       49.56       53.74      1.14 o
  -7   8  10      347.64      363.71      4.23 o
  -6   8  10       61.43       60.45      1.05 o
  -5   8  10      961.37      962.85     11.32 o
  -4   8  10       83.95       83.05      1.39 o
  -3   8  10      977.67      991.33     12.58 o
  -2   8  10      127.07      121.68      1.77 o
  -1   8  10        0.88        2.24      0.45 o
   0   8  10      133.41      137.08      2.03 o
   1   8  10        1.46        1.17      0.37 o
   2   8  10        5.27        4.24      0.41 o
   3   8  10       30.11       35.24      1.03 o
 -10   9  10       28.85       31.99      0.97 o
  -9   9  10       29.15       28.79      0.95 o
  -8   9  10        7.04        8.19      0.64 o
  -7   9  10       61.70       60.88      1.42 o
  -6   9  10       33.53       38.70      0.85 o
  -5   9  10        2.78        3.37      0.41 o
  -4   9  10      116.26      118.83      1.75 o
  -3   9  10        6.99        8.49      0.67 o
  -2   9  10      182.49      174.38      2.50 o
  -1   9  10      479.90      464.74      5.55 o
   0   9  10       22.52       24.79      0.78 o
   1   9  10        5.33        3.44      0.42 o
   2   9  10        1.06        0.63      0.27 o
 -10  10  10        0.00       -0.01      0.25 o
  -9  10  10        3.47        3.01      0.51 o
  -8  10  10       64.60       67.06      1.47 o
  -7  10  10      630.25      623.55      8.55 o
  -6  10  10        9.02       10.57      0.57 o
  -5  10  10       18.67       16.42      0.61 o
  -4  10  10       36.70       38.49      0.97 o
  -3  10  10        3.95        3.07      0.61 o
  -2  10  10        2.66        2.19      0.50 o
  -1  10  10       30.59       29.74      1.05 o
   0  10  10        8.88        6.24      0.59 o
   1  10  10       30.30       26.48      0.68 o
   2  10  10       18.13       20.44      0.56 o
 -10  11  10        5.81        7.79      0.81 o
  -9  11  10       39.47       43.39      0.99 o
  -8  11  10        0.05        0.03      0.28 o
  -7  11  10      195.77      197.39      3.16 o
  -6  11  10       50.70       52.09      1.09 o
  -5  11  10        0.33        0.42      0.27 o
  -4  11  10      175.32      159.41      2.34 o
  -3  11  10       81.93       80.49      1.69 o
  -2  11  10        3.38        3.49      0.55 o
  -1  11  10       57.76       59.07      1.31 o
   0  11  10       29.92       26.33      0.63 o
   1  11  10        0.55        0.67      0.25 o
   2  11  10        8.56        8.19      0.79 o
  -9  12  10        1.10        0.89      0.33 o
  -8  12  10        0.91        0.96      0.39 o
  -7  12  10      164.12      166.33      3.53 o
  -6  12  10      137.08      129.42      2.17 o
  -5  12  10       41.47       39.10      1.05 o
  -4  12  10       84.44       78.05      1.36 o
  -3  12  10       52.86       53.86      1.26 o
  -2  12  10        0.00        0.12      0.38 o
  -1  12  10        0.03        0.10      0.36 o
   0  12  10        0.14       -0.08      0.29 o
   1  12  10       32.24       35.20      1.35 o
  -9  13  10       32.79       35.13      1.14 o
  -8  13  10        3.35        2.81      0.51 o
  -7  13  10        1.49        1.23      0.45 o
  -6  13  10       12.66       12.41      0.63 o
  -5  13  10       18.88       17.18      0.71 o
  -4  13  10       57.33       53.12      1.07 o
  -3  13  10      147.32      145.38      2.33 o
  -2  13  10       46.63       47.96      1.19 o
  -1  13  10        0.04        0.16      0.35 o
   0  13  10       23.65       25.43      0.66 o
   1  13  10        0.00        0.26      0.77 o
  -8  14  10        8.51       13.10      0.76 o
  -7  14  10        4.46        3.01      0.49 o
  -6  14  10        6.07        6.90      0.52 o
  -5  14  10        9.11        9.15      0.60 o
  -4  14  10       36.17       33.43      1.30 o
  -3  14  10        2.03        0.94      0.33 o
  -2  14  10        2.75        3.08      0.45 o
  -1  14  10       30.31       30.84      0.83 o
   0  14  10        0.45        0.28      0.25 o
  -7  15  10       15.07       14.44      1.28 o
  -6  15  10       31.20       29.81      1.28 o
  -5  15  10       42.43       39.16      2.10 o
  -4  15  10       79.53       88.03      1.79 o
  -3  15  10        3.23        1.32      0.44 o
  -2  15  10        3.87        3.66      0.44 o
  -1  15  10        0.91        0.43      0.41 o
  -6  16  10        1.30        0.81      1.42 o
  -5  16  10        0.06        0.39      0.67 o
  -4  16  10        3.20        2.43      0.74 o
  -3  16  10       32.18       30.02      1.14 o
  -2  16  10        0.37        0.16      0.38 o
  -4  17  10        9.73        7.91      0.88 o
 -11   1  11        0.36        0.50      0.29 o
 -10   1  11        0.49        0.33      0.25 o
  -9   1  11       52.52       53.01      1.25 o
  -8   1  11       34.62       37.25      0.69 o
  -7   1  11        6.86        6.32      0.40 o
  -6   1  11       48.22       42.02      0.71 o
  -5   1  11       30.67       30.08      0.54 o
  -4   1  11       96.37       87.12      1.10 o
  -3   1  11      164.77      162.59      1.76 o
  -2   1  11      277.64      291.47      3.00 o
  -1   1  11       11.22       13.98      0.64 o
   0   1  11        0.58        1.39      0.40 o
   1   1  11        5.24        5.76      0.38 o
   2   1  11        0.01        0.08      0.20 o
   3   1  11        1.92        1.14      0.30 o
 -11   2  11        0.47        1.00      0.30 o
 -10   2  11       39.54       37.69      0.79 o
  -9   2  11        0.35        0.45      0.25 o
  -8   2  11        0.59        0.64      0.27 o
  -7   2  11       14.67       15.95      0.54 o
  -6   2  11       59.46       59.05      1.03 o
  -5   2  11       73.37       77.54      1.01 o
  -4   2  11      414.46      409.73      4.02 o
  -3   2  11      176.62      177.35      1.99 o
  -2   2  11      320.32      314.71      4.07 o
  -1   2  11      112.48       94.87      1.87 o
   0   2  11       26.60       25.47      1.02 o
   1   2  11       35.64       32.45      0.82 o
   2   2  11        3.14        1.16      0.29 o
   3   2  11        0.63        0.69      0.46 o
 -11   3  11       15.35       13.42      0.74 o
 -10   3  11       20.41       20.48      0.66 o
  -9   3  11       15.91       15.40      0.53 o
  -8   3  11        0.01        0.23      0.31 o
  -7   3  11       23.28       24.68      0.72 o
  -6   3  11      415.14      409.46      3.95 o
  -5   3  11        8.54        9.99      0.41 o
  -4   3  11      290.60      268.86      2.82 o
  -3   3  11       35.68       36.28      1.45 o
  -2   3  11      322.58      329.55      4.61 o
  -1   3  11        1.79        4.72      0.76 o
   0   3  11       11.20       15.36      0.76 o
   1   3  11      100.11      107.27      1.46 o
   2   3  11       19.84       17.48      0.55 o
   3   3  11       64.59       75.01      2.54 o
 -11   4  11        3.99        3.19      0.48 o
 -10   4  11        1.72        2.06      0.34 o
  -9   4  11       35.92       39.85      0.82 o
  -8   4  11       12.00       12.82      0.56 o
  -7   4  11       61.71       63.21      1.02 o
  -6   4  11     1198.74     1228.95     14.31 o
  -5   4  11        1.38        0.69      0.23 o
  -4   4  11       15.01       19.56      0.54 o
  -3   4  11       61.78       56.41      1.09 o
  -2   4  11        8.07       10.70      0.87 o
  -1   4  11        7.48        9.44      0.64 o
   0   4  11        2.45        1.08      0.44 o
   1   4  11        0.01        0.10      0.28 o
   2   4  11        7.01        5.30      0.53 o
 -11   5  11        3.66        2.01      0.32 o
 -10   5  11        0.11        0.32      0.30 o
  -9   5  11        3.31        3.03      0.48 o
  -8   5  11       68.97       79.23      1.21 o
  -7   5  11       51.18       58.79      1.53 o
  -6   5  11      440.87      455.55      4.92 o
  -5   5  11       46.12       47.88      0.90 o
  -4   5  11       21.17       21.86      0.58 o
  -3   5  11       21.18       27.57      0.91 o
  -2   5  11      381.23      388.11      5.32 o
  -1   5  11       21.13       17.00      0.90 o
   0   5  11       82.69       89.85      1.61 o
   1   5  11       95.56      100.13      1.45 o
   2   5  11       92.36       94.09      2.82 o
 -11   6  11        0.07        0.08      0.23 o
 -10   6  11        4.13        4.82      0.55 o
  -9   6  11        9.15       10.12      0.60 o
  -8   6  11       19.44       18.34      0.63 o
  -7   6  11       16.85       14.30      0.90 o
  -6   6  11      702.42      722.33      8.14 o
  -5   6  11      223.09      206.26      2.59 o
  -4   6  11      724.32      741.66      9.20 o
  -3   6  11      266.45      255.85      3.02 o
  -2   6  11      553.70      551.63      7.36 o
  -1   6  11     1044.07     1067.00     18.45 o
   0   6  11        8.72       10.08      0.64 o
   1   6  11       74.63       81.01      1.26 o
   2   6  11        1.86        0.85      0.26 o
 -11   7  11       11.57       10.71      0.97 o
 -10   7  11       18.84       20.01      1.01 o
  -9   7  11       60.00       61.63      1.58 o
  -8   7  11       32.49       36.34      0.89 o
  -7   7  11      704.66      709.97      9.07 o
  -6   7  11      317.86      332.17      3.74 o
  -5   7  11     1004.72      993.10     11.95 o
  -4   7  11       58.07       55.24      1.21 o
  -3   7  11      163.51      167.98      2.38 o
  -2   7  11       26.40       29.00      1.14 o
  -1   7  11      286.29      296.52      4.21 o
   0   7  11      198.36      217.44      2.94 o
   1   7  11      224.83      227.35      2.86 o
   2   7  11        1.42        0.86      0.31 o
 -10   8  11       35.51       36.94      1.00 o
  -9   8  11        9.70        9.96      0.69 o
  -8   8  11      345.44      380.56      5.23 o
  -7   8  11        1.14        0.76      0.37 o
  -6   8  11        1.37        0.54      0.30 o
  -5   8  11       11.38       13.25      0.60 o
  -4   8  11       32.59       28.48      0.93 o
  -3   8  11       17.76       17.70      0.77 o
  -2   8  11      219.62      206.71      2.81 o
  -1   8  11       14.04       17.32      0.81 o
   0   8  11      381.28      403.20      5.28 o
   1   8  11      119.65      115.29      1.86 o
   2   8  11       53.23       56.62      1.27 o
 -10   9  11       60.21       60.11      1.24 o
  -9   9  11       23.89       26.28      0.95 o
  -8   9  11       12.68       11.60      0.74 o
  -7   9  11       29.45       28.23      0.77 o
  -6   9  11       12.10       13.43      0.61 o
  -5   9  11       56.52       52.26      1.01 o
  -4   9  11       16.59       17.48      0.77 o
  -3   9  11      182.83      184.13      2.71 o
  -2   9  11        0.96        1.86      0.46 o
  -1   9  11       71.60       74.94      1.37 o
   0   9  11        0.81        1.12      0.49 o
   1   9  11        3.94        3.27      0.44 o
 -10  10  11        8.38        9.62      0.73 o
  -9  10  11       11.35       14.38      0.73 o
  -8  10  11       20.51       22.38      0.80 o
  -7  10  11        4.95        4.58      0.59 o
  -6  10  11       17.51       18.28      0.63 o
  -5  10  11       92.20       88.60      1.44 o
  -4  10  11        7.80        9.11      0.62 o
  -3  10  11       36.27       35.03      1.06 o
  -2  10  11       23.63       23.39      0.82 o
  -1  10  11       53.87       56.59      1.23 o
   0  10  11       40.62       39.57      0.97 o
   1  10  11        7.24        2.56      0.74 o
  -9  11  11       16.65       13.86      0.64 o
  -8  11  11      181.48      181.95      2.61 o
  -7  11  11      160.43      162.77      2.67 o
  -6  11  11       43.70       41.03      0.83 o
  -5  11  11        0.01        0.64      0.31 o
  -4  11  11       73.64       64.16      1.25 o
  -3  11  11        2.05        3.66      0.51 o
  -2  11  11       19.62       21.38      1.03 o
  -1  11  11        1.78        1.19      0.36 o
   0  11  11        1.04        0.76      0.41 o
   1  11  11       16.56       17.30      0.83 o
  -9  12  11        4.37        3.52      0.58 o
  -8  12  11       39.32       45.85      1.52 o
  -7  12  11        0.02        0.42      0.41 o
  -6  12  11       61.94       58.47      0.99 o
  -5  12  11       21.35       18.45      0.61 o
  -4  12  11       96.04       87.64      1.58 o
  -3  12  11       24.29       28.37      0.89 o
  -2  12  11       26.25       24.75      0.91 o
  -1  12  11        0.56        0.39      0.34 o
   0  12  11        2.09        2.00      0.47 o
  -8  13  11        4.03        2.83      0.52 o
  -7  13  11        0.59        0.01      0.37 o
  -6  13  11        0.04       -0.26      0.34 o
  -5  13  11        6.49        5.46      0.47 o
  -4  13  11       17.89       15.79      0.75 o
  -3  13  11        7.23        7.72      0.60 o
  -2  13  11        8.39        8.25      0.69 o
  -1  13  11       10.83       14.01      0.67 o
   0  13  11       23.13       20.32      1.05 o
  -8  14  11        1.34        1.02      0.67 o
  -7  14  11       17.58       14.42      0.86 o
  -6  14  11        9.44        9.06      0.64 o
  -5  14  11        0.20        0.16      0.25 o
  -4  14  11       51.22       44.11      0.97 o
  -3  14  11        5.25        2.99      0.48 o
  -2  14  11        2.57        2.29      0.42 o
  -1  14  11       11.10       14.13      0.69 o
  -7  15  11        1.92        0.02      0.59 o
  -6  15  11        5.55        2.97      1.33 o
  -5  15  11        8.53        9.98      0.77 o
  -4  15  11        0.66        0.45      0.28 o
  -3  15  11       11.93       13.43      0.64 o
  -2  15  11        0.35        0.65      0.30 o
  -5  16  11        0.57        0.54      0.49 o
  -4  16  11        0.62        0.51      0.54 o
 -11   0  12       14.61       16.52      0.89 o
 -10   0  12        2.79        2.06      0.43 o
  -9   0  12       53.66       54.23      1.49 o
  -8   0  12       38.19       37.83      0.87 o
  -7   0  12       84.36       86.65      1.71 o
  -6   0  12      563.98      555.60      8.94 o
  -5   0  12      641.63      653.96      9.34 o
  -4   0  12      145.24      139.94      2.74 o
  -3   0  12        2.68        2.50      0.67 o
  -2   0  12        4.58        9.32      0.67 o
  -1   0  12      146.49      125.32      4.45 o
   0   0  12      123.51      125.20      2.81 o
   1   0  12      485.09      462.03      7.34 o
   2   0  12       37.90       46.11      1.86 o
 -11   1  12        0.01        0.12      0.22 o
 -10   1  12        1.54        2.00      0.33 o
  -9   1  12       40.38       41.49      1.03 o
  -8   1  12        0.48        0.50      0.24 o
  -7   1  12      131.73      128.77      1.36 o
  -6   1  12      349.78      350.48      3.24 o
  -5   1  12      724.52      690.09      6.81 o
  -4   1  12      247.27      229.90      2.29 o
  -3   1  12      126.80      118.35      1.51 o
  -2   1  12        5.44        7.57      0.56 o
  -1   1  12       43.99       42.77      0.95 o
   0   1  12      174.56      171.18      2.61 o
   1   1  12       26.87       23.44      1.07 o
   2   1  12        1.99        1.07      0.43 o
 -11   2  12        4.63        4.21      0.45 o
 -10   2  12       31.74       32.04      0.73 o
  -9   2  12       10.62       10.19      0.52 o
  -8   2  12       83.81       82.20      1.21 o
  -7   2  12        0.04        0.36      0.33 o
  -6   2  12       37.28       39.90      0.71 o
  -5   2  12       10.29       12.76      0.51 o
  -4   2  12       47.81       42.88      0.90 o
  -3   2  12      266.33      307.13      3.46 o
  -2   2  12       26.50       26.14      0.84 o
  -1   2  12       38.79       33.13      1.00 o
   0   2  12       22.98       25.57      0.85 o
   1   2  12       10.37        8.72      0.52 o
   2   2  12        1.52        0.44      0.30 o
 -11   3  12        7.42        5.85      0.63 o
 -10   3  12        5.46        3.37      0.41 o
  -9   3  12        1.02        1.07      0.35 o
  -8   3  12       79.85       76.06      1.19 o
  -7   3  12      658.82      680.98      8.50 o
  -6   3  12      206.14      197.62      2.09 o
  -5   3  12        0.32        0.55      0.32 o
  -4   3  12        4.40        5.11      0.46 o
  -3   3  12      796.45      823.57      9.97 o
  -2   3  12       33.29       39.22      1.18 o
  -1   3  12       16.10       15.49      0.64 o
   0   3  12       24.43       25.32      0.76 o
   1   3  12       13.83       12.48      0.61 o
   2   3  12        2.69        2.58      0.57 o
 -11   4  12       23.62       23.48      0.94 o
 -10   4  12      132.57      135.18      2.07 o
  -9   4  12        5.07        3.42      0.38 o
  -8   4  12       82.38       78.38      1.44 o
  -7   4  12      174.40      166.56      2.28 o
  -6   4  12      170.76      176.61      2.20 o
  -5   4  12        0.64        0.46      0.26 o
  -4   4  12      196.61      195.29      2.30 o
  -3   4  12      303.28      288.53      3.95 o
  -2   4  12       34.28       26.73      1.02 o
  -1   4  12       34.29       31.81      0.97 o
   0   4  12        2.12        2.78      0.47 o
   1   4  12       17.53       16.47      0.60 o
   2   4  12        6.91        6.57      1.00 o
 -11   5  12       41.20       41.83      1.11 o
 -10   5  12       23.79       23.45      0.76 o
  -9   5  12      179.46      181.48      2.53 o
  -8   5  12      206.68      204.09      2.74 o
  -7   5  12      103.81      115.04      1.85 o
  -6   5  12      849.65      844.11     10.01 o
  -5   5  12      268.73      263.20      2.97 o
  -4   5  12        1.11        1.66      0.36 o
  -3   5  12        3.19        1.05      0.46 o
  -2   5  12       68.82       70.54      1.53 o
  -1   5  12       25.73       20.54      0.92 o
   0   5  12       19.52       17.10      0.75 o
   1   5  12        0.86        0.38      0.26 o
 -11   6  12        9.38        9.80      0.79 o
 -10   6  12       15.32       14.15      0.76 o
  -9   6  12       57.74       62.49      1.42 o
  -8   6  12       55.97       55.21      1.35 o
  -7   6  12      425.18      438.13      5.45 o
  -6   6  12      170.53      164.83      2.34 o
  -5   6  12      410.76      424.24      4.79 o
  -4   6  12        7.51        4.95      0.44 o
  -3   6  12      456.47      489.39      6.38 o
  -2   6  12      506.38      529.31      6.82 o
  -1   6  12      131.69      146.30      2.41 o
   0   6  12        0.05        0.69      0.34 o
   1   6  12        7.97        3.09      0.42 o
 -11   7  12        0.98        0.29      0.35 o
 -10   7  12       53.30       53.12      1.33 o
  -9   7  12        9.32        9.96      0.71 o
  -8   7  12       97.18      100.97      1.68 o
  -7   7  12        6.26        6.55      0.66 o
  -6   7  12      362.86      363.95      4.17 o
  -5   7  12       34.06       35.38      0.89 o
  -4   7  12      499.02      519.78      6.65 o
  -3   7  12       76.59       83.57      1.65 o
  -2   7  12      273.53      274.64      3.73 o
  -1   7  12       12.76       15.67      0.80 o
   0   7  12       44.92       52.93      1.07 o
   1   7  12       14.43       13.19      1.15 o
 -10   8  12        3.12        3.52      0.50 o
  -9   8  12      255.21      284.14      4.12 o
  -8   8  12       50.10       58.79      1.33 o
  -7   8  12      129.93      135.01      2.27 o
  -6   8  12        1.24        2.00      0.48 o
  -5   8  12      112.67      117.18      1.61 o
  -4   8  12      148.04      150.12      2.29 o
  -3   8  12      228.02      250.69      4.56 o
  -2   8  12      151.47      166.19      2.61 o
  -1   8  12       74.52       75.80      1.45 o
   0   8  12       78.33       81.15      2.24 o
   1   8  12        0.75        0.47      0.39 o
 -10   9  12       13.63       16.48      0.69 o
  -9   9  12        0.70       -0.01      0.33 o
  -8   9  12       30.47       28.47      0.80 o
  -7   9  12      175.40      165.15      2.66 o
  -6   9  12      106.31      115.13      1.81 o
  -5   9  12       31.25       24.19      0.77 o
  -4   9  12      218.71      216.83      2.80 o
  -3   9  12       58.72       58.70      1.32 o
  -2   9  12        3.88        4.03      0.65 o
  -1   9  12        6.40        5.34      0.56 o
   0   9  12        4.12        2.67      0.46 o
 -10  10  12       26.89       25.53      1.12 o
  -9  10  12       86.24       97.91      1.82 o
  -8  10  12       37.12       40.84      1.21 o
  -7  10  12       97.26       96.08      1.56 o
  -6  10  12       10.78       13.67      0.60 o
  -5  10  12        1.43        1.46      0.46 o
  -4  10  12       83.93       81.83      1.40 o
  -3  10  12       16.77       19.57      0.74 o
  -2  10  12      105.46      106.15      2.37 o
  -1  10  12        9.22       14.27      0.75 o
   0  10  12      119.62      129.78      2.04 o
  -9  11  12       22.00       26.28      0.96 o
  -8  11  12        2.31        1.42      0.47 o
  -7  11  12        0.07        0.18      0.27 o
  -6  11  12        6.88        7.33      0.52 o
  -5  11  12        0.11        0.25      0.29 o
  -4  11  12       12.79       13.90      0.67 o
  -3  11  12       17.44       20.81      0.77 o
  -2  11  12        1.12        0.56      0.34 o
  -1  11  12        0.40        0.16      0.37 o
   0  11  12        0.44        0.13      0.30 o
  -9  12  12        6.48        4.46      0.68 o
  -8  12  12        0.03       -0.03      0.26 o
  -7  12  12        8.94        7.69      0.56 o
  -6  12  12       10.44       12.44      0.49 o
  -5  12  12       64.20       65.46      1.87 o
  -4  12  12        0.19        0.36      0.31 o
  -3  12  12        0.63        0.74      0.43 o
  -2  12  12       16.85       19.49      0.64 o
  -1  12  12        4.12        2.86      0.52 o
  -8  13  12        0.24        0.29      0.32 o
  -7  13  12        9.41        7.47      0.62 o
  -6  13  12       23.21       22.59      0.70 o
  -5  13  12        3.39        4.75      0.42 o
  -4  13  12        0.02        0.18      0.26 o
  -3  13  12       21.65       24.09      0.75 o
  -2  13  12       14.14       14.36      0.72 o
  -7  14  12        0.54        1.22      0.51 o
  -6  14  12       12.05       10.86      0.63 o
  -5  14  12        7.01        7.45      0.40 o
  -4  14  12       18.97       16.16      0.54 o
  -3  14  12        0.31        0.35      0.32 o
  -2  14  12        0.86        1.21      0.45 o
  -6  15  12        2.27        2.56      0.99 o
  -5  15  12       27.48       30.63      1.48 o
  -4  15  12       14.28       12.69      0.91 o
 -11   1  13        0.11        0.15      0.24 o
 -10   1  13      106.10      105.91      1.92 o
  -9   1  13       47.64       50.66      0.86 o
  -8   1  13      103.00      101.10      1.45 o
  -7   1  13       29.96       28.92      0.82 o
  -6   1  13        0.38        0.28      0.26 o
  -5   1  13      171.25      175.59      1.90 o
  -4   1  13      100.03      104.70      1.53 o
  -3   1  13       25.66       25.57      0.73 o
  -2   1  13       10.05       10.18      0.77 o
  -1   1  13       23.83       22.36      0.98 o
   0   1  13       76.65       74.03      1.37 o
   1   1  13       19.51       17.74      0.71 o
 -11   2  13       45.40       48.01      1.24 o
 -10   2  13       71.94       68.74      1.14 o
  -9   2  13        4.28        3.63      0.37 o
  -8   2  13        0.03        0.22      0.30 o
  -7   2  13        1.67        1.99      0.39 o
  -6   2  13        5.05        6.39      0.57 o
  -5   2  13      169.64      169.84      2.03 o
  -4   2  13       87.69       84.16      1.35 o
  -3   2  13       34.57       30.74      1.23 o
  -2   2  13      106.98      103.00      1.71 o
  -1   2  13       42.99       42.66      0.99 o
   0   2  13        7.84        6.08      0.56 o
   1   2  13       37.73       37.12      0.88 o
 -11   3  13        1.16        1.45      0.38 o
 -10   3  13        9.87        9.62      0.42 o
  -9   3  13        0.97        1.23      0.30 o
  -8   3  13      191.08      197.13      2.38 o
  -7   3  13      126.82      124.23      1.71 o
  -6   3  13      640.01      625.18      6.22 o
  -5   3  13      255.67      259.95      2.91 o
  -4   3  13        7.24        7.48      0.54 o
  -3   3  13        5.17        2.41      0.51 o
  -2   3  13        5.03        3.50      0.55 o
  -1   3  13      107.50      100.35      1.58 o
   0   3  13        7.11        5.09      0.43 o
   1   3  13       11.15        9.41      0.55 o
 -11   4  13       41.11       43.62      2.05 o
 -10   4  13       10.05        9.46      0.47 o
  -9   4  13      121.99      113.75      1.67 o
  -8   4  13       28.56       28.52      0.92 o
  -7   4  13       45.07       43.09      1.12 o
  -6   4  13      384.35      381.46      4.72 o
  -5   4  13       35.23       35.69      0.74 o
  -4   4  13       15.04       16.82      0.64 o
  -3   4  13      277.55      274.28      3.82 o
  -2   4  13       49.01       45.68      1.18 o
  -1   4  13       11.35       11.17      0.64 o
   0   4  13        8.94       11.86      0.71 o
   1   4  13        0.15        0.27      0.38 o
 -11   5  13       14.15       13.23      1.32 o
 -10   5  13        3.38        3.11      0.41 o
  -9   5  13      198.57      210.04      3.01 o
  -8   5  13        1.19        1.34      0.42 o
  -7   5  13      168.11      174.06      3.13 o
  -6   5  13       69.17       73.32      1.54 o
  -5   5  13      196.49      201.00      2.82 o
  -4   5  13      176.61      181.54      2.51 o
  -3   5  13       27.11       24.58      0.96 o
  -2   5  13      163.13      162.15      2.37 o
  -1   5  13       22.03       26.71      0.83 o
   0   5  13       15.92       15.58      0.66 o
   1   5  13        8.86        7.62      2.15 o
 -11   6  13        0.49        0.20      0.36 o
 -10   6  13       30.10       28.34      1.08 o
  -9   6  13      257.54      267.59      5.13 o
  -8   6  13        0.00        0.33      0.33 o
  -7   6  13      270.62      256.11      3.28 o
  -6   6  13      130.97      129.61      1.76 o
  -5   6  13       48.30       46.53      1.13 o
  -4   6  13       39.30       35.85      0.94 o
  -3   6  13      374.43      351.13      4.64 o
  -2   6  13       37.63       39.20      1.11 o
  -1   6  13        3.50        1.95      0.45 o
   0   6  13       10.44       12.02      0.53 o
 -10   7  13       28.99       31.63      0.88 o
  -9   7  13        3.03        3.50      0.50 o
  -8   7  13      196.57      191.50      3.50 o
  -7   7  13      110.17      111.48      1.63 o
  -6   7  13        0.39        0.92      0.45 o
  -5   7  13       13.93       12.72      0.65 o
  -4   7  13       79.95       70.60      4.73 o
  -3   7  13       78.51       74.87      1.43 o
  -2   7  13       90.47       90.06      1.62 o
  -1   7  13       30.47       30.20      0.86 o
   0   7  13        6.94        4.24      0.43 o
 -10   8  13        2.85        2.13      0.44 o
  -9   8  13       69.16       74.48      1.89 o
  -8   8  13        3.00        1.61      0.42 o
  -7   8  13       30.25       31.75      0.94 o
  -6   8  13        0.64        0.73      0.36 o
  -5   8  13      187.89      177.35      2.36 o
  -4   8  13       43.93       44.52      1.29 o
  -3   8  13       76.85       75.44      1.68 o
  -2   8  13      181.56      185.10      3.19 o
  -1   8  13       68.91       73.80      1.29 o
   0   8  13        4.61        6.07      0.83 o
 -10   9  13      118.57      132.28      2.15 o
  -9   9  13       96.46       97.48      1.78 o
  -8   9  13      113.80      119.99      1.89 o
  -7   9  13        5.15        4.76      0.59 o
  -6   9  13      174.02      177.98      2.42 o
  -5   9  13        8.59        8.71      0.55 o
  -4   9  13       25.80       27.42      0.88 o
  -3   9  13       42.01       47.69      1.20 o
  -2   9  13       10.81        8.66      0.55 o
  -1   9  13      101.87      111.22      2.13 o
  -9  10  13        4.62        3.55      0.51 o
  -8  10  13       12.76       14.60      0.61 o
  -7  10  13       69.51       69.81      1.38 o
  -6  10  13       26.99       27.41      0.85 o
  -5  10  13       87.24       83.41      1.37 o
  -4  10  13       44.25       43.39      0.98 o
  -3  10  13      101.42      103.64      1.79 o
  -2  10  13        0.87        0.65      0.44 o
  -1  10  13        0.73        0.47      0.46 o
  -9  11  13       31.10       28.42      1.55 o
  -8  11  13        0.04        0.16      0.37 o
  -7  11  13       40.44       42.17      0.90 o
  -6  11  13        8.43        8.87      0.55 o
  -5  11  13        2.00        1.69      0.41 o
  -4  11  13        9.28       11.42      0.68 o
  -3  11  13        0.00        0.18      0.26 o
  -2  11  13        0.58        0.95      0.46 o
  -1  11  13       24.46       30.08      0.98 o
  -8  12  13        0.42       -0.03      0.29 o
  -7  12  13        4.27        5.84      0.57 o
  -6  12  13       22.76       20.45      0.74 o
  -5  12  13       49.13       45.29      0.97 o
  -4  12  13       23.72       26.49      0.71 o
  -3  12  13        6.63        5.05      0.79 o
  -2  12  13        0.13        0.55      0.45 o
  -7  13  13       18.37       26.17      1.35 o
  -6  13  13        3.47        2.84      0.56 o
  -5  13  13       20.14       21.35      0.80 o
  -4  13  13        3.44        3.28      0.39 o
  -3  13  13       29.11       36.81      1.17 o
  -6  14  13       16.54       21.09      1.59 o
  -5  14  13        0.19        0.73      0.32 o
 -11   0  14      141.96      148.28      3.79 o
 -10   0  14       11.89       10.62      0.77 o
  -9   0  14       39.69       42.30      2.24 o
  -8   0  14        0.56        0.47      0.43 o
  -7   0  14       11.85        9.74      0.82 o
  -6   0  14       30.88       27.56      1.03 o
  -5   0  14       90.96       79.49      1.82 o
  -4   0  14       11.72       11.38      0.97 o
  -3   0  14      426.18      402.42      8.00 o
  -2   0  14       22.91       27.50      5.14 o
  -1   0  14       65.31       60.89      2.02 o
   0   0  14       18.93       24.31      1.94 o
 -11   1  14        1.83        1.02      0.28 o
 -10   1  14        2.58        2.24      0.34 o
  -9   1  14        7.19        7.38      0.42 o
  -8   1  14      336.46      335.03      5.27 o
  -7   1  14       26.45       24.48      0.93 o
  -6   1  14      762.95      740.60      7.81 o
  -5   1  14       41.06       37.73      0.86 o
  -4   1  14       28.49       24.19      0.86 o
  -3   1  14       15.32       11.33      0.74 o
  -2   1  14       79.77       82.19      1.48 o
  -1   1  14        3.83        1.27      0.46 o
   0   1  14       53.73       59.82      1.37 o
 -11   2  14        5.00        3.01      0.44 o
 -10   2  14       17.45       16.12      0.53 o
  -9   2  14        0.69        0.59      0.28 o
  -8   2  14        2.60        2.93      0.37 o
  -7   2  14      171.84      169.91      2.21 o
  -6   2  14       22.63       20.88      0.67 o
  -5   2  14       12.63       11.09      0.65 o
  -4   2  14        9.29        9.65      0.62 o
  -3   2  14      186.67      179.46      2.63 o
  -2   2  14        6.75       11.00      0.61 o
  -1   2  14       22.24       18.76      0.79 o
   0   2  14        7.97        9.68      0.57 o
 -11   3  14       56.52       54.25      2.50 o
 -10   3  14       17.05       18.71      0.76 o
  -9   3  14       35.76       33.52      0.83 o
  -8   3  14       10.88       13.71      0.64 o
  -7   3  14        0.08        0.37      0.41 o
  -6   3  14        9.00       10.10      0.65 o
  -5   3  14       89.54       84.41      1.25 o
  -4   3  14       12.27       11.45      0.87 o
  -3   3  14      350.73      342.84      5.14 o
  -2   3  14       18.70       23.23      0.66 o
  -1   3  14        3.03        1.33      0.41 o
   0   3  14        0.27        0.21      0.27 o
 -11   4  14        0.07       -0.01      0.37 o
 -10   4  14       13.49       14.31      0.63 o
  -9   4  14        4.09        4.11      0.46 o
  -8   4  14       43.47       37.82      1.10 o
  -7   4  14       23.03       25.90      0.82 o
  -6   4  14      103.80       94.90      1.32 o
  -5   4  14        1.07        0.84      0.30 o
  -4   4  14       88.97       85.83      1.61 o
  -3   4  14      149.26      141.50      2.16 o
  -2   4  14        4.04        5.34      0.57 o
  -1   4  14        4.61        2.63      0.45 o
   0   4  14        0.00        0.18      0.31 o
 -11   5  14       16.10       14.87      1.52 o
 -10   5  14        2.41        2.79      0.39 o
  -9   5  14      177.18      175.39      2.34 o
  -8   5  14       19.32       16.51      0.80 o
  -7   5  14       32.46       34.77      0.99 o
  -6   5  14        0.00        0.52      0.29 o
  -5   5  14        2.12        2.00      0.49 o
  -4   5  14       10.13        9.26      0.71 o
  -3   5  14      208.25      225.57      3.04 o
  -2   5  14       43.97       46.05      1.11 o
  -1   5  14        1.54        0.56      0.33 o
 -10   6  14       20.20       18.50      0.75 o
  -9   6  14        7.04        6.77      0.54 o
  -8   6  14       41.26       34.08      0.93 o
  -7   6  14       12.67       13.10      0.60 o
  -6   6  14       18.78       19.11      0.88 o
  -5   6  14       20.76       18.54      1.45 o
  -4   6  14        8.46        8.27      0.60 o
  -3   6  14       57.83       62.40      1.31 o
  -2   6  14        2.35        2.54      0.51 o
  -1   6  14       11.86       10.47      0.55 o
 -10   7  14       49.98       52.71      1.13 o
  -9   7  14       70.09       77.69      1.34 o
  -8   7  14       66.93       61.32      1.67 o
  -7   7  14        7.19        6.71      0.63 o
  -6   7  14        3.29        2.54      0.37 o
  -5   7  14        5.12        6.18      0.57 o
  -4   7  14        0.63        0.30      0.44 o
  -3   7  14       52.25       54.37      1.13 o
  -2   7  14        6.32        5.06      0.50 o
  -1   7  14      142.03      146.69      1.96 o
 -10   8  14       23.54       27.18      0.94 o
  -9   8  14      113.46      119.66      1.79 o
  -8   8  14      108.18      110.22      1.88 o
  -7   8  14        3.29        3.31      0.49 o
  -6   8  14        2.40        1.84      0.41 o
  -5   8  14        3.42        2.59      0.55 o
  -4   8  14        0.24        0.38      0.41 o
  -3   8  14       43.20       49.51      1.38 o
  -2   8  14        1.64        0.84      0.36 o
  -1   8  14       98.17      113.45      2.06 o
  -9   9  14      149.23      139.19      3.25 o
  -8   9  14       78.24       79.39      1.32 o
  -7   9  14        6.48        4.93      0.52 o
  -6   9  14       75.92       76.85      1.54 o
  -5   9  14        1.65        0.89      0.32 o
  -4   9  14        5.18        4.88      0.57 o
  -3   9  14       34.96       35.95      1.05 o
  -2   9  14       66.86       68.05      1.52 o
  -9  10  14        0.05        0.07      0.38 o
  -8  10  14        0.23        0.04      0.26 o
  -7  10  14      110.05      112.25      1.70 o
  -6  10  14       29.07       26.39      0.85 o
  -5  10  14        0.17        0.29      0.29 o
  -4  10  14        2.17        1.19      0.45 o
  -3  10  14        1.18        1.36      0.39 o
  -2  10  14       39.83       44.38      1.18 o
  -8  11  14       52.23       53.92      1.17 o
  -7  11  14        0.29        0.23      0.33 o
  -6  11  14       13.02       12.69      0.62 o
  -5  11  14       35.05       34.60      0.88 o
  -4  11  14       19.39       22.58      0.81 o
  -3  11  14        3.72        1.92      0.52 o
  -7  12  14       14.30       14.03      1.11 o
  -6  12  14        2.71        2.80      0.41 o
  -5  12  14       46.61       42.82      0.91 o
  -4  12  14       20.99       27.10      0.95 o
 -11   1  15        1.03        0.47      0.30 o
 -10   1  15       20.79       22.18      0.67 o
  -9   1  15       35.73       34.93      1.44 o
  -8   1  15       30.47       26.98      0.74 o
  -7   1  15        8.68        7.46      0.58 o
  -6   1  15        0.86        1.05      0.30 o
  -5   1  15       15.08       12.99      0.68 o
  -4   1  15       31.18       29.78      0.70 o
  -3   1  15       12.29       12.39      0.77 o
  -2   1  15        6.90        4.82      0.55 o
  -1   1  15       42.86       45.63      1.32 o
 -11   2  15        8.46        7.68      0.75 o
 -10   2  15        1.27        0.69      0.33 o
  -9   2  15        3.82        3.03      0.35 o
  -8   2  15        5.41        3.49      0.53 o
  -7   2  15       14.88       15.08      0.84 o
  -6   2  15        7.92        7.59      0.44 o
  -5   2  15       77.89       74.67      1.24 o
  -4   2  15       27.26       30.07      0.91 o
  -3   2  15        3.79        3.24      0.56 o
  -2   2  15        5.17        3.90      0.37 o
  -1   2  15        6.86        8.11      0.63 o
 -11   3  15       47.48       47.92      2.28 o
 -10   3  15        1.04        0.62      0.34 o
  -9   3  15      186.45      181.23      3.76 o
  -8   3  15       69.79       68.40      1.40 o
  -7   3  15       40.02       36.89      1.07 o
  -6   3  15        0.31        0.24      0.27 o
  -5   3  15        7.76        7.19      0.61 o
  -4   3  15        0.12        0.29      0.35 o
  -3   3  15       35.13       36.52      1.13 o
  -2   3  15        8.26       13.30      0.57 o
  -1   3  15       12.08       12.50      0.71 o
 -10   4  15       33.12       31.14      0.76 o
  -9   4  15        1.41        1.86      0.39 o
  -8   4  15       26.13       19.40      0.84 o
  -7   4  15        0.37        0.61      0.48 o
  -6   4  15       67.36       68.88      1.22 o
  -5   4  15        0.16        0.30      0.32 o
  -4   4  15       35.81       37.13      0.98 o
  -3   4  15        5.31        6.17      0.55 o
  -2   4  15        5.28        3.43      0.45 o
  -1   4  15        0.02        0.36      0.97 o
 -10   5  15       18.20       21.84      0.68 o
  -9   5  15        0.15        0.20      0.42 o
  -8   5  15       77.51       63.94      1.19 o
  -7   5  15        0.06        0.60      0.45 o
  -6   5  15        0.00        0.21      0.29 o
  -5   5  15        1.94        1.09      0.41 o
  -4   5  15        2.39        1.52      0.40 o
  -3   5  15       26.82       29.19      0.79 o
  -2   5  15       64.38       75.52      1.19 o
 -10   6  15       65.69       72.78      2.71 o
  -9   6  15       62.32       50.08      1.33 o
  -8   6  15       65.23       56.59      1.28 o
  -7   6  15       23.25       23.39      1.08 o
  -6   6  15        3.20        3.06      0.38 o
  -5   6  15       29.89       29.95      1.17 o
  -4   6  15        1.08        1.02      0.41 o
  -3   6  15       48.18       48.72      1.06 o
  -2   6  15       57.16       68.79      1.16 o
 -10   7  15       66.85       70.36      1.95 o
  -9   7  15       13.73       11.50      0.63 o
  -8   7  15       89.21       82.13      1.71 o
  -7   7  15        2.06        1.41      0.48 o
  -6   7  15        0.04        0.56      0.32 o
  -5   7  15       55.49       63.15      1.41 o
  -4   7  15        0.50        0.02      0.46 o
  -3   7  15        3.14        5.19      0.57 o
  -2   7  15       39.57       37.81      1.06 o
  -9   8  15       37.48       36.82      0.94 o
  -8   8  15      130.25      133.59      2.16 o
  -7   8  15       51.39       53.88      1.16 o
  -6   8  15       42.21       39.52      1.32 o
  -5   8  15        0.00        0.02      0.28 o
  -4   8  15       33.21       32.54      2.85 o
  -3   8  15        2.31        1.32      0.43 o
  -9   9  15        6.45        6.70      0.52 o
  -8   9  15        5.55        6.63      0.52 o
  -7   9  15        0.72        0.35      0.22 o
  -6   9  15        5.09        3.34      0.45 o
  -5   9  15        0.90        0.06      0.29 o
  -4   9  15        8.88        8.03      0.87 o
  -3   9  15        4.84        2.83      0.47 o
  -8  10  15        0.21        0.17      0.31 o
  -7  10  15        0.04        0.27      0.48 o
  -6  10  15        1.11        0.45      0.25 o
  -5  10  15        0.70        0.42      0.31 o
  -4  10  15        3.01        1.74      0.43 o
  -7  11  15        0.15       -0.20      0.51 o
  -6  11  15       23.64       30.36      1.02 o
  -5  11  15        0.13        0.36      0.30 o
 -10   0  16        3.26        2.49      1.07 o
  -9   0  16      143.35      169.18      4.21 o
  -8   0  16      175.83      180.94      6.33 o
  -7   0  16       85.40       89.76      2.00 o
  -6   0  16        0.19        0.24      0.47 o
  -5   0  16       86.22       80.80      1.93 o
  -4   0  16        0.01       -0.16      0.37 o
  -3   0  16       58.80       55.02      4.85 o
  -2   0  16        0.78        0.55      1.57 o
 -10   1  16       10.55       10.03      0.65 o
  -9   1  16        2.20        2.50      0.38 o
  -8   1  16       22.11       15.98      1.36 o
  -7   1  16       21.04       21.58      1.49 o
  -6   1  16       69.86       63.14      1.09 o
  -5   1  16       29.78       33.43      1.02 o
  -4   1  16        4.35        1.24      0.43 o
  -3   1  16        6.39        5.66      1.08 o
  -2   1  16        3.56        1.38      0.50 o
 -10   2  16        4.02        2.46      0.57 o
  -9   2  16       12.60       14.23      0.74 o
  -8   2  16       44.35       38.76      1.04 o
  -7   2  16       25.00       22.60      0.79 o
  -6   2  16        3.43        2.97      0.35 o
  -5   2  16        2.66        2.30      0.34 o
  -4   2  16        3.09        1.51      0.31 o
  -3   2  16        2.10        0.84      0.24 o
 -10   3  16       16.64       17.17      1.07 o
  -9   3  16       49.49       47.02      1.56 o
  -8   3  16       15.29       13.30      0.97 o
  -7   3  16        0.40        0.29      0.43 o
  -6   3  16        8.26        9.19      0.57 o
  -5   3  16      125.78      121.54      1.90 o
  -4   3  16       58.69       60.72      1.08 o
  -3   3  16        0.62        0.87      0.30 o
 -10   4  16        0.17        0.05      0.31 o
  -9   4  16       20.90       22.16      0.73 o
  -8   4  16       38.40       40.38      1.28 o
  -7   4  16        0.82        0.56      0.44 o
  -6   4  16        8.81        6.31      0.58 o
  -5   4  16        6.59        6.39      0.50 o
  -4   4  16       46.20       46.41      0.99 o
  -3   4  16       16.55       16.94      0.76 o
 -10   5  16        5.07        2.92      0.59 o
  -9   5  16       53.57       50.53      1.67 o
  -8   5  16       63.58       58.42      1.67 o
  -7   5  16        0.26        0.41      0.47 o
  -6   5  16        7.02        8.05      0.99 o
  -5   5  16       20.94       19.14      1.35 o
  -4   5  16       66.39       65.71      1.57 o
  -3   5  16        6.33        7.89      0.51 o
  -9   6  16       15.29       11.22      0.70 o
  -8   6  16        2.94        1.74      0.49 o
  -7   6  16        3.00        2.39      0.46 o
  -6   6  16        9.35        7.36      0.67 o
  -5   6  16        0.03       -0.04      0.30 o
  -4   6  16       51.07       61.86      1.56 o
  -3   6  16        1.78        0.68      0.35 o
  -9   7  16        2.57        0.99      0.36 o
  -8   7  16       15.38       14.33      0.85 o
  -7   7  16        4.54        4.35      0.51 o
  -6   7  16        4.15        3.08      0.62 o
  -5   7  16        0.70        0.23      0.33 o
  -4   7  16        8.29       13.30      1.05 o
  -8   8  16        1.38        0.67      0.46 o
  -7   8  16       30.77       34.07      1.39 o
  -6   8  16        0.94        0.33      0.37 o
  -5   8  16       19.98       23.21      1.81 o
  -7   9  16        0.07        0.39      0.51 o
  -6   9  16        0.20        0.65      0.33 o
  -9   1  17       11.90        9.17      1.49 o
  -8   1  17      110.43      105.23      1.94 o
  -7   1  17        2.60        2.59      0.40 o
  -6   1  17        3.69        2.12      0.35 o
  -5   1  17       44.29       50.78      1.70 o
  -4   1  17        4.96        3.67      0.62 o
  -9   2  17       62.43       63.76      2.29 o
  -8   2  17        0.03        0.11      0.21 o
  -7   2  17        9.08        6.33      0.51 o
  -6   2  17        0.01        0.31      0.19 o
  -5   2  17      120.31      118.46      1.94 o
  -4   2  17        0.00        0.38      0.39 o
  -9   3  17       32.19       33.77      1.17 o
  -8   3  17        6.19        6.05      0.89 o
  -7   3  17        1.40        1.36      0.37 o
  -6   3  17       46.08       42.48      2.44 o
  -5   3  17        2.34        1.25      0.30 o
  -4   3  17       16.80       12.54      0.78 o
  -9   4  17       44.94       47.01      2.40 o
  -8   4  17       19.29       16.67      0.71 o
  -7   4  17       28.31       30.08      1.03 o
  -6   4  17       11.26       10.26      0.52 o
  -5   4  17       76.05       74.69      1.35 o
  -8   5  17        1.09        1.12      0.49 o
  -7   5  17       10.79       11.90      1.18 o
  -6   5  17        8.46        8.38      0.64 o
  -5   5  17       51.80       57.16      1.83 o
  -8   6  17       13.02       14.60      2.33 o
  -7   6  17        3.68        4.49      0.82 o
  -6   6  17        2.70        2.22      0.42 o
  -7   0  18        1.50        0.55      0.59 o
  -7   1  18        0.27        0.54      0.96 o
 
